# Supplementary material for: ﻿Four new species of Trichoderma (Hypocreaceae, Hypocreales) discovered in the staple food bamboo of pandas
Source: MycoKeys. 2025 Nov 3;124:227–48. doi: 10.3897/mycokeys.124.163233 (PMC12676959; doi:10.3897/mycokeys.124.163233)
Supplement: XML Treatment for Trichoderma bashania [file mycokeys.124.163233-treatment1.xml]

<!DOCTYPE tp:taxon-treatment
  PUBLIC "-//TaxonX//DTD Taxonomic Treatment Publishing DTD v0 20100105//EN" "tax-treatment-NSO.dtd">
<tp:taxon-treatment xmlns:tp="http://www.plazi.org/taxpub"><tp:treatment-meta><kwd-group><label>Taxon classification</label><kwd>
                <named-content content-type="kingdom">Fungi</named-content>
              </kwd><kwd>
                <named-content content-type="order">Hypocreales</named-content>
              </kwd><kwd>
                <named-content content-type="family">Hypocreaceae</named-content>
              </kwd></kwd-group><mixed-citation publication-type="journal"><person-group><name><surname>Wang</surname><given-names>Feihu</given-names></name><name><surname>Xu</surname><given-names>Xiulan</given-names></name><name><surname>Liu</surname><given-names>Feng</given-names></name><name><surname>Xiang</surname><given-names>Shasha</given-names></name><name><surname>Li</surname><given-names>Xinyue</given-names></name><name><surname>Liu</surname><given-names>Yinggao</given-names></name><name><surname>Yang</surname><given-names>Chunlin</given-names></name></person-group><article-title>﻿Four new species of <italic><tp:taxon-name><tp:taxon-name-part taxon-name-part-type="genus" reg="Trichoderma">Trichoderma</tp:taxon-name-part></tp:taxon-name></italic> (<tp:taxon-name><tp:taxon-name-part taxon-name-part-type="family">Hypocreaceae</tp:taxon-name-part></tp:taxon-name>, <tp:taxon-name><tp:taxon-name-part taxon-name-part-type="order">Hypocreales</tp:taxon-name-part></tp:taxon-name>) discovered in the staple food bamboo of pandas</article-title><source>MycoKeys</source><day>03</day><month>11</month><year>2025</year><volume>124</volume><fpage>227</fpage><lpage>248</lpage><pub-id pub-id-type="doi">10.3897/mycokeys.124.163233</pub-id></mixed-citation></tp:treatment-meta><tp:nomenclature><label>﻿</label><tp:taxon-name><object-id xmlns:xlink="http://www.w3.org/1999/xlink" content-type="arpha" xlink:type="simple">C2CC0FD8-7E19-5EAF-8E27-3B0B8C35EDF4</object-id>
              <tp:taxon-name-part taxon-name-part-type="genus" reg="Trichoderma">Trichoderma</tp:taxon-name-part>
              <tp:taxon-name-part taxon-name-part-type="species" reg="bashania">bashania</tp:taxon-name-part>
              <object-id xmlns:xlink="http://www.w3.org/1999/xlink" xlink:type="simple">Index Fungorum number: IF904040</object-id>
            </tp:taxon-name><tp:taxon-authority>Feihu Wang &amp; C.L. Yang</tp:taxon-authority><tp:taxon-status xmlns:xlink="http://www.w3.org/1999/xlink" xlink:type="simple">sp. nov.</tp:taxon-status><xref ref-type="fig" rid="F3">Fig. 3</xref></tp:nomenclature><tp:treatment-sec sec-type="etymology" id="SECID0E4OBG"><title>Etymology.</title><p>Named after the genus of the host plant from which the holotype was collected, <italic><tp:taxon-name><tp:taxon-name-part taxon-name-part-type="genus" reg="Bashania">Bashania</tp:taxon-name-part> <tp:taxon-name-part taxon-name-part-type="species" reg="faberi">faberi</tp:taxon-name-part></tp:taxon-name></italic>.</p></tp:treatment-sec><tp:treatment-sec sec-type="Holotype" id="SECID0EOPBG"><title>Holotype.</title><p><named-content xmlns:xlink="http://www.w3.org/1999/xlink" content-type="dwc:institutional_code" xlink:title="Herbarium of Sichuan Agricultural University" xlink:href="http://grbio.org/institution/sichuan-agricultural-university" xlink:type="simple">SICAU</named-content> 25-0179.</p></tp:treatment-sec><tp:treatment-sec sec-type="habitat" id="SECID0EYPBG"><title>Habitat.</title><p>On the culm of <italic><tp:taxon-name><tp:taxon-name-part taxon-name-part-type="genus" reg="Bashania">Bashania</tp:taxon-name-part> <tp:taxon-name-part taxon-name-part-type="species" reg="faberi">faberi</tp:taxon-name-part></tp:taxon-name></italic>.</p></tp:treatment-sec><tp:treatment-sec sec-type="description" id="SECID0EJQBG"><title>Description.</title><p><bold><italic>Sexual morph</italic></bold>: <bold><italic>Stromata</italic></bold> scattered, sparsely spreading, growing on the side adjacent to the ground surface, base narrow, pulvinate or discoidal. Color of stromata pale orange-yellow when fresh, brown when mature, with a diameter of 1–4 mm and a thickness of 1–2 mm. Immature, surface of stromata finely velvety, upon maturity, tuberculate with fine granules or slightly rugose. Outline circular, oblong or irregularly lobed. Surface smooth, tubercular or rugose, when young finely velvety. <bold><italic>Ascomata</italic></bold> 120–190 × 80–140 μm (x– = 145 × 115 μm, n = 30), numerous, with 10–30 ascomata present, and are sub-globose or pear-shaped in form. <bold><italic>Ostioles</italic></bold> flush with the surface, 18–30 μm wide at the apex, 26–38 μm high (n = 20). <bold><italic>Peridium</italic></bold> 13–24 μm (n = 60) thick at the base, composed of hyaline textura globosa. <bold><italic>Asci</italic></bold> 60–90 × 3.5–6 μm (x– = 85 × 4.5 μm, n = 30), short stipe, containing 13-ascospores, apex not thickened, hyaline, cylindrical. <bold><italic>Ascospores</italic></bold> 3–6 × 2.5–4.5 μm (x– = 4.5 × 3 μm, n = 50), hyaline, containing 1–2 oil droplets, single-celled, non-septate, and sub-globose. <bold><italic>Asexual morph</italic></bold>: <bold><italic>Conidiophores</italic></bold> simple structure, with 1–3 solitary phialides borne at the tips of lateral branches. <bold><italic>Phialides</italic></bold> measure 4–18 × 1.5–3 μm (x– = 14 × 2.5 μm, n = 20), mostly lageniform, less commonly subfusiform, and typically do not thicken near the base. <bold><italic>Conidia</italic></bold> vary in size and shape, measuring 2.5–4.5 × 2–4 μm (x– = 4 × 3 μm, n = 50), oval, ellipsoid, and hyaline, smooth-surfaced.</p></tp:treatment-sec><tp:treatment-sec sec-type="material" id="SECID0EXRBG"><title>Material examined.</title><p>China • Sichuan Province, Chengdu City, Dujiangyan, Primitive Forest of <italic><tp:taxon-name><tp:taxon-name-part taxon-name-part-type="genus" reg="Bashania">Bashania</tp:taxon-name-part> <tp:taxon-name-part taxon-name-part-type="species" reg="faberi">faberi</tp:taxon-name-part></tp:taxon-name></italic> (<named-content xmlns:xlink="http://www.w3.org/1999/xlink" content-type="dwc:verbatimCoordinates" xlink:type="simple"><named-content content-type="geo-json" specific-use="{&#34;type&#34;:&#34;Point&#34;,&#34;coordinates&#34;:[103.713878,31.202397]}" id="NCID0ELSBG" xlink:type="simple">31°12'8.63"N, 103°42'49.96"E</named-content></named-content>, Alt. 1212 m), 11 December 2023, Feihu Wang, WFH202312013, (<named-content xmlns:xlink="http://www.w3.org/1999/xlink" content-type="dwc:institutional_code" xlink:title="Herbarium of Sichuan Agricultural University" xlink:href="http://grbio.org/institution/sichuan-agricultural-university" xlink:type="simple">SICAU</named-content> 25-0179, holotype), ex-type culture <named-content xmlns:xlink="http://www.w3.org/1999/xlink" content-type="dwc:institutional_code" xlink:title="Strain Collection of Sichuan Agricultural University" xlink:href="http://grbio.org/institution/sichuan-agricultural-university" xlink:type="simple">SICAUCC</named-content> 25-0151. <italic>ibid</italic>. WFH202312013B (<named-content xmlns:xlink="http://www.w3.org/1999/xlink" content-type="dwc:institutional_code" xlink:title="Herbarium of Sichuan Agricultural University" xlink:href="http://grbio.org/institution/sichuan-agricultural-university" xlink:type="simple">SICAU</named-content> 25-0180, paratype), living culture <named-content xmlns:xlink="http://www.w3.org/1999/xlink" content-type="dwc:institutional_code" xlink:title="Strain Collection of Sichuan Agricultural University" xlink:href="http://grbio.org/institution/sichuan-agricultural-university" xlink:type="simple">SICAUCC</named-content> 25-0152.</p></tp:treatment-sec><tp:treatment-sec sec-type="GenBank accession numbers" id="SECID0ECTBG"><title>GenBank accession numbers.</title><p><named-content xmlns:xlink="http://www.w3.org/1999/xlink" content-type="dwc:institutional_code" xlink:title="Strain Collection of Sichuan Agricultural University" xlink:href="http://grbio.org/institution/sichuan-agricultural-university" xlink:type="simple">SICAUCC</named-content> 25-0151 (<abbrev xmlns:xlink="http://www.w3.org/1999/xlink" xlink:title="Internal Transcribed Spacer" id="ABBRID0EMTBG" xlink:type="simple">ITS</abbrev>: <ext-link xmlns:xlink="http://www.w3.org/1999/xlink" xlink:href="PV789471" ext-link-type="gen" xlink:type="simple">PV789471</ext-link>; <italic>tef</italic>1-α: <ext-link xmlns:xlink="http://www.w3.org/1999/xlink" xlink:href="PV828324" ext-link-type="gen" xlink:type="simple">PV828324</ext-link>; <italic>rpb</italic>2: <ext-link xmlns:xlink="http://www.w3.org/1999/xlink" xlink:href="PV828316" ext-link-type="gen" xlink:type="simple">PV828316</ext-link>); <named-content xmlns:xlink="http://www.w3.org/1999/xlink" content-type="dwc:institutional_code" xlink:title="Strain Collection of Sichuan Agricultural University" xlink:href="http://grbio.org/institution/sichuan-agricultural-university" xlink:type="simple">SICAUCC</named-content> 25-0152 (<abbrev xmlns:xlink="http://www.w3.org/1999/xlink" xlink:title="Internal Transcribed Spacer" id="ABBRID0EHUBG" xlink:type="simple">ITS</abbrev>: <ext-link xmlns:xlink="http://www.w3.org/1999/xlink" xlink:href="PV789472" ext-link-type="gen" xlink:type="simple">PV789472</ext-link>; <italic>tef</italic>1-α: <ext-link xmlns:xlink="http://www.w3.org/1999/xlink" xlink:href="PV828325" ext-link-type="gen" xlink:type="simple">PV828325</ext-link>; <italic>rpb</italic>2: <ext-link xmlns:xlink="http://www.w3.org/1999/xlink" xlink:href="PV828317" ext-link-type="gen" xlink:type="simple">PV828317</ext-link>).</p></tp:treatment-sec><tp:treatment-sec sec-type="description" id="SECID0E5UBG"><title>Culture characters.</title><p>This fungal strain exhibits optimal growth on all tested media at 30 °C, whereas growth is restricted or completely inhibited at 35 °C. On <abbrev xmlns:xlink="http://www.w3.org/1999/xlink" xlink:title="Potato Dextrose Agar" id="ABBRID0EEVBG" xlink:type="simple">PDA</abbrev>, at 30 °C, the colony slowly covers a 60-mm Petri dish within 10 days, displaying a grayish-white color with a radial growth pattern and fluffy texture. Conidiation initiates after 15 days, producing numerous white conidia that aggregate into irregularly margined patches. On <abbrev xmlns:xlink="http://www.w3.org/1999/xlink" xlink:title="oatmeal agar" id="ABBRID0EIVBG" xlink:type="simple">SNA</abbrev>, growth is the slowest among the three media; at 30 °C, the colony reaches a radius of 50 mm after 10 days, remaining white with a radial pattern and sparse hyphae. Conidiation begins 15 days post-inoculation, forming white, irregularly margined conidial patches composed of aggregated conidia. No odor or pigment diffusion is detected. On <abbrev xmlns:xlink="http://www.w3.org/1999/xlink" xlink:title="malt extract agar" id="ABBRID0EMVBG" xlink:type="simple">MEA</abbrev>, at 30 °C, the colony rapidly covers the entire 60-mm dish within 7 days, featuring a well-defined border, radial growth, and creamy-white mycelium with dense, abundant aerial hyphae. No distinct odor or diffusing pigment is observed.</p></tp:treatment-sec><tp:treatment-sec sec-type="notes" id="SECID0EQVBG"><title>Notes.</title><p>Phylogenetically, <italic><tp:taxon-name><tp:taxon-name-part taxon-name-part-type="genus" reg="Trichoderma">Trichoderma</tp:taxon-name-part> <tp:taxon-name-part taxon-name-part-type="species" reg="bashania">bashania</tp:taxon-name-part></tp:taxon-name></italic> (<named-content xmlns:xlink="http://www.w3.org/1999/xlink" content-type="dwc:institutional_code" xlink:title="Herbarium of Sichuan Agricultural University" xlink:href="http://grbio.org/institution/sichuan-agricultural-university" xlink:type="simple">SICAU</named-content> 25-0179) and (<named-content xmlns:xlink="http://www.w3.org/1999/xlink" content-type="dwc:institutional_code" xlink:title="Herbarium of Sichuan Agricultural University" xlink:href="http://grbio.org/institution/sichuan-agricultural-university" xlink:type="simple">SICAU</named-content> 25-0179) formed a distinct clade and is related to <italic><tp:taxon-name><tp:taxon-name-part taxon-name-part-type="genus" reg="Trichoderma">T.</tp:taxon-name-part> <tp:taxon-name-part taxon-name-part-type="species" reg="dorothopsis">dorothopsis</tp:taxon-name-part></tp:taxon-name></italic> (HZA5E) in the Koningii clade, but the similarities of <italic>rpb</italic>2 and <italic>tef</italic>1-α between these two species were only 95.3% and 98.3%, respectively. From a morphological perspective, only the asexual stage of <italic><tp:taxon-name><tp:taxon-name-part taxon-name-part-type="genus" reg="Trichoderma">T.</tp:taxon-name-part> <tp:taxon-name-part taxon-name-part-type="species" reg="dorothopsis">dorothopsis</tp:taxon-name-part></tp:taxon-name></italic> has been described, and there are differences in conidia between these two <italic><tp:taxon-name><tp:taxon-name-part taxon-name-part-type="genus" reg="Trichoderma">Trichoderma</tp:taxon-name-part></tp:taxon-name></italic> species. The conidia of <italic><tp:taxon-name><tp:taxon-name-part taxon-name-part-type="genus" reg="Trichoderma">T.</tp:taxon-name-part> <tp:taxon-name-part taxon-name-part-type="species" reg="bashania">bashania</tp:taxon-name-part></tp:taxon-name></italic> are elliptical or ovoid, whereas those of <italic><tp:taxon-name><tp:taxon-name-part taxon-name-part-type="genus" reg="Trichoderma">T.</tp:taxon-name-part> <tp:taxon-name-part taxon-name-part-type="species" reg="dorothopsis">dorothopsis</tp:taxon-name-part></tp:taxon-name></italic> are globose to subglobose (<xref ref-type="bibr" rid="B38">Tomah et al. 2020</xref>). Phylogenetic analysis indicates that the new taxon <italic><tp:taxon-name><tp:taxon-name-part taxon-name-part-type="genus" reg="Trichoderma">T.</tp:taxon-name-part> <tp:taxon-name-part taxon-name-part-type="species" reg="bashania">bashania</tp:taxon-name-part></tp:taxon-name></italic> (<named-content xmlns:xlink="http://www.w3.org/1999/xlink" content-type="dwc:institutional_code" xlink:title="Herbarium of Sichuan Agricultural University" xlink:href="http://grbio.org/institution/sichuan-agricultural-university" xlink:type="simple">SICAU</named-content> 25-0179) is closely related to <italic><tp:taxon-name><tp:taxon-name-part taxon-name-part-type="genus" reg="Trichoderma">T.</tp:taxon-name-part> <tp:taxon-name-part taxon-name-part-type="species" reg="dorothopsis">dorothopsis</tp:taxon-name-part></tp:taxon-name></italic> (HZA5E) (Fig. <xref ref-type="fig" rid="F1">1</xref>). However, our strain exhibits nucleotide differences from <italic><tp:taxon-name><tp:taxon-name-part taxon-name-part-type="genus" reg="Trichoderma">T.</tp:taxon-name-part> <tp:taxon-name-part taxon-name-part-type="species" reg="dorothopsis">dorothopsis</tp:taxon-name-part></tp:taxon-name></italic> in the <italic>rpb</italic>2 region amounting to 4.7% (39/822, 3 gaps), 1.7% (13/753, 0 gap) differences in <italic>tef</italic>1-α. The <abbrev xmlns:xlink="http://www.w3.org/1999/xlink" xlink:title="pairwise homoplasy index" id="ABBRID0ERZBG" xlink:type="simple">PHI</abbrev> test revealed no significant recombination event between our strain and the closely related taxa (Φw = 1.00) (Fig. <xref ref-type="fig" rid="F2">2</xref>). These differences also support the classification of <italic><tp:taxon-name><tp:taxon-name-part taxon-name-part-type="genus" reg="Trichoderma">T.</tp:taxon-name-part> <tp:taxon-name-part taxon-name-part-type="species" reg="bashania">bashania</tp:taxon-name-part></tp:taxon-name></italic> as a distinct species separate from <italic><tp:taxon-name><tp:taxon-name-part taxon-name-part-type="genus" reg="Trichoderma">T.</tp:taxon-name-part> <tp:taxon-name-part taxon-name-part-type="species" reg="dorothopsis">dorothopsis</tp:taxon-name-part></tp:taxon-name></italic>.</p><fig id="F2" position="float" orientation="portrait"><object-id xmlns:xlink="http://www.w3.org/1999/xlink" content-type="doi" xlink:type="simple">10.3897/mycokeys.124.163233.figure2</object-id><object-id xmlns:xlink="http://www.w3.org/1999/xlink" content-type="zenodo_dep_id" xlink:type="simple">17530438</object-id><object-id xmlns:xlink="http://www.w3.org/1999/xlink" content-type="arpha" xlink:type="simple">8C65BC48-860A-5CA0-9390-4EA0DB42778A</object-id><label>Figure 2.</label><caption><p>The <abbrev xmlns:xlink="http://www.w3.org/1999/xlink" xlink:title="pairwise homoplasy index" id="ABBRID0EX1BG" xlink:type="simple">PHI</abbrev> test results for <italic><tp:taxon-name><tp:taxon-name-part taxon-name-part-type="genus" reg="Trichoderma">Trichoderma</tp:taxon-name-part> <tp:taxon-name-part taxon-name-part-type="species" reg="bashania">bashania</tp:taxon-name-part></tp:taxon-name></italic>, <italic><tp:taxon-name><tp:taxon-name-part taxon-name-part-type="genus" reg="Trichoderma">T.</tp:taxon-name-part> <tp:taxon-name-part taxon-name-part-type="species" reg="fargesia">fargesia</tp:taxon-name-part></tp:taxon-name></italic>, <italic><tp:taxon-name><tp:taxon-name-part taxon-name-part-type="genus" reg="Trichoderma">T.</tp:taxon-name-part> <tp:taxon-name-part taxon-name-part-type="species" reg="mianyangensis">mianyangensis</tp:taxon-name-part></tp:taxon-name></italic>, <italic><tp:taxon-name><tp:taxon-name-part taxon-name-part-type="genus" reg="Trichoderma">T.</tp:taxon-name-part> <tp:taxon-name-part taxon-name-part-type="species" reg="yaanensis">yaanensis</tp:taxon-name-part></tp:taxon-name></italic>, and closely related species were obtained using both LogDet transformation and splits decomposition methods. The <abbrev xmlns:xlink="http://www.w3.org/1999/xlink" xlink:title="pairwise homoplasy index" id="ABBRID0EH3BG" xlink:type="simple">PHI</abbrev> test did not find any statistically significant recombination (Φw = 1) in the data set. The new strains are represented in red and bold. <sup>“T”</sup> represents the type strain.</p></caption><graphic xmlns:xlink="http://www.w3.org/1999/xlink" xlink:href="mycokeys-124-227-g002.jpg" position="float" orientation="portrait" xlink:type="simple" id="oo_1456585.jpg"><uri content-type="original_file" xlink:type="simple">https://binary.pensoft.net/fig/1456585</uri></graphic></fig><fig id="F3" position="float" orientation="portrait"><object-id xmlns:xlink="http://www.w3.org/1999/xlink" content-type="doi" xlink:type="simple">10.3897/mycokeys.124.163233.figure3</object-id><object-id xmlns:xlink="http://www.w3.org/1999/xlink" content-type="zenodo_dep_id" xlink:type="simple">17530440</object-id><object-id xmlns:xlink="http://www.w3.org/1999/xlink" content-type="arpha" xlink:type="simple">37C9E56B-16E9-5D3B-8924-6C260ACD1C94</object-id><label>Figure 3.</label><caption><p><italic><tp:taxon-name><tp:taxon-name-part taxon-name-part-type="genus" reg="Trichoderma">Trichoderma</tp:taxon-name-part> <tp:taxon-name-part taxon-name-part-type="species" reg="bashania">bashania</tp:taxon-name-part></tp:taxon-name></italic> (<named-content xmlns:xlink="http://www.w3.org/1999/xlink" content-type="dwc:institutional_code" xlink:title="Herbarium of Sichuan Agricultural University" xlink:href="http://grbio.org/institution/sichuan-agricultural-university" xlink:type="simple">SICAU</named-content> 25-0179, holotype). a. Appearance of ascomata on dead host; b. Stromata; c. Ascomatal tissue in section; d. Peridium; e–h. Asci; i. Ascospores; j. Culture on <abbrev xmlns:xlink="http://www.w3.org/1999/xlink" xlink:title="Potato Dextrose Agar" id="ABBRID0EJ4BG" xlink:type="simple">PDA</abbrev> (15 days at 30 °C); k. Cultures on <abbrev xmlns:xlink="http://www.w3.org/1999/xlink" xlink:title="oatmeal agar" id="ABBRID0EN4BG" xlink:type="simple">SNA</abbrev> (15 days at 30 °C); l. Cultures on <abbrev xmlns:xlink="http://www.w3.org/1999/xlink" xlink:title="malt extract agar" id="ABBRID0ER4BG" xlink:type="simple">MEA</abbrev> (15 days at 30 °C); m–o. Conidiophores and phialides (<abbrev xmlns:xlink="http://www.w3.org/1999/xlink" xlink:title="Potato Dextrose Agar" id="ABBRID0EV4BG" xlink:type="simple">PDA</abbrev> 30 days at 30 °C); p. Conidia (<abbrev xmlns:xlink="http://www.w3.org/1999/xlink" xlink:title="Potato Dextrose Agar" id="ABBRID0EZ4BG" xlink:type="simple">PDA</abbrev> 30 days at 30 °C). Scale bars: 500 µm (b); 200 µm (c); 10 µm (d–h, p); 5 µm (i, m–o).</p></caption><graphic xmlns:xlink="http://www.w3.org/1999/xlink" xlink:href="mycokeys-124-227-g003.jpg" position="float" orientation="portrait" xlink:type="simple" id="oo_1456586.jpg"><uri content-type="original_file" xlink:type="simple">https://binary.pensoft.net/fig/1456586</uri></graphic></fig></tp:treatment-sec><tp:treatment-sec><!--Section generated to contain objects referenced in tp:taxon-treatment.--><fig id="F1" position="float" orientation="portrait"><object-id xmlns:xlink="http://www.w3.org/1999/xlink" content-type="doi" xlink:type="simple">10.3897/mycokeys.124.163233.figure1</object-id><object-id xmlns:xlink="http://www.w3.org/1999/xlink" content-type="zenodo_dep_id" xlink:type="simple">17530436</object-id><object-id xmlns:xlink="http://www.w3.org/1999/xlink" content-type="arpha" xlink:type="simple">6CDC4D46-F3B7-584A-8A33-5B7A9444D478</object-id><label>Figure 1.</label><caption><p>Phylogram generated from maximum likelihood analysis based on combined <abbrev xmlns:xlink="http://www.w3.org/1999/xlink" xlink:title="Internal Transcribed Spacer" id="ABBRID0EPMBG" xlink:type="simple">ITS</abbrev>, <italic>tef</italic>1-α and <italic>rpb</italic>2 sequence data of <italic><tp:taxon-name><tp:taxon-name-part taxon-name-part-type="genus" reg="Trichoderma">Trichoderma</tp:taxon-name-part></tp:taxon-name></italic> (<tp:taxon-name><tp:taxon-name-part taxon-name-part-type="genus" reg="Trichoderma"/><tp:taxon-name-part taxon-name-part-type="species" reg="koningii">koningii</tp:taxon-name-part></tp:taxon-name> species complex) taxa. The species determined in this study are indicated in bold red. Bootstrap values (BS) from maximum likelihood (MLBS, left) higher than 70 BS and Bayesian posterior probabilities (BYPP, right) greater than 0.90 are given at the nodes. Hyphens (-) represent support values less than 70 MLBS/0.90 BYPP. The ex-type strains are in T.</p></caption><graphic xmlns:xlink="http://www.w3.org/1999/xlink" xlink:href="mycokeys-124-227-g001.jpg" position="float" orientation="portrait" xlink:type="simple" id="oo_1456584.jpg"><uri content-type="original_file" xlink:type="simple">https://binary.pensoft.net/fig/1456584</uri></graphic></fig></tp:treatment-sec><ref-list><ref id="B38"><mixed-citation xmlns:xlink="http://www.w3.org/1999/xlink" xlink:type="simple"><person-group><name name-style="western"><surname>Tomah</surname><given-names>AA</given-names></name><name name-style="western"><surname>Abd Alamer</surname><given-names>IS</given-names></name><name name-style="western"><surname>Li</surname><given-names>B</given-names></name><name name-style="western"><surname>Zhang</surname><given-names>JZ</given-names></name></person-group> (<year>2020</year>) A new species of <tp:taxon-name><tp:taxon-name-part taxon-name-part-type="genus">Trichoderma</tp:taxon-name-part></tp:taxon-name> and gliotoxin role: A new observation in enhancing biocontrol potential of <italic><tp:taxon-name><tp:taxon-name-part taxon-name-part-type="genus">T.</tp:taxon-name-part> <tp:taxon-name-part taxon-name-part-type="species">virens</tp:taxon-name-part></tp:taxon-name></italic> against <italic><tp:taxon-name><tp:taxon-name-part taxon-name-part-type="genus">Phytophthora</tp:taxon-name-part></tp:taxon-name></italic> capsici on chili pepper. Biological Control 145: 104261. <ext-link xlink:href="10.1016/j.biocontrol.2020.104261" ext-link-type="doi" xlink:type="simple">https://doi.org/10.1016/j.biocontrol.2020.104261</ext-link></mixed-citation></ref></ref-list></tp:taxon-treatment>
