# Supplementary material for: ﻿Four new species of Trichoderma (Hypocreaceae, Hypocreales) discovered in the staple food bamboo of pandas
Source: MycoKeys. 2025 Nov 3;124:227–48. doi: 10.3897/mycokeys.124.163233 (PMC12676959; doi:10.3897/mycokeys.124.163233)
Supplement: XML Treatment for Trichoderma fargesia [file mycokeys.124.163233-treatment2.xml]

<!DOCTYPE tp:taxon-treatment
  PUBLIC "-//TaxonX//DTD Taxonomic Treatment Publishing DTD v0 20100105//EN" "tax-treatment-NSO.dtd">
<tp:taxon-treatment xmlns:tp="http://www.plazi.org/taxpub"><tp:treatment-meta><kwd-group><label>Taxon classification</label><kwd>
                <named-content content-type="kingdom">Fungi</named-content>
              </kwd><kwd>
                <named-content content-type="order">Hypocreales</named-content>
              </kwd><kwd>
                <named-content content-type="family">Hypocreaceae</named-content>
              </kwd></kwd-group><mixed-citation publication-type="journal"><person-group><name><surname>Wang</surname><given-names>Feihu</given-names></name><name><surname>Xu</surname><given-names>Xiulan</given-names></name><name><surname>Liu</surname><given-names>Feng</given-names></name><name><surname>Xiang</surname><given-names>Shasha</given-names></name><name><surname>Li</surname><given-names>Xinyue</given-names></name><name><surname>Liu</surname><given-names>Yinggao</given-names></name><name><surname>Yang</surname><given-names>Chunlin</given-names></name></person-group><article-title>﻿Four new species of <italic><tp:taxon-name><tp:taxon-name-part taxon-name-part-type="genus" reg="Trichoderma">Trichoderma</tp:taxon-name-part></tp:taxon-name></italic> (<tp:taxon-name><tp:taxon-name-part taxon-name-part-type="family">Hypocreaceae</tp:taxon-name-part></tp:taxon-name>, <tp:taxon-name><tp:taxon-name-part taxon-name-part-type="order">Hypocreales</tp:taxon-name-part></tp:taxon-name>) discovered in the staple food bamboo of pandas</article-title><source>MycoKeys</source><day>03</day><month>11</month><year>2025</year><volume>124</volume><fpage>227</fpage><lpage>248</lpage><pub-id pub-id-type="doi">10.3897/mycokeys.124.163233</pub-id></mixed-citation></tp:treatment-meta><tp:nomenclature><label>﻿</label><tp:taxon-name><object-id xmlns:xlink="http://www.w3.org/1999/xlink" content-type="arpha" xlink:type="simple">8C7DF400-C9E5-573E-B50B-9B6CB6120630</object-id>
              <tp:taxon-name-part taxon-name-part-type="genus" reg="Trichoderma">Trichoderma</tp:taxon-name-part>
              <tp:taxon-name-part taxon-name-part-type="species" reg="fargesia">fargesia</tp:taxon-name-part>
              <object-id xmlns:xlink="http://www.w3.org/1999/xlink" xlink:type="simple">Index Fungorum number: IF904041</object-id>
            </tp:taxon-name><tp:taxon-authority>Feihu Wang &amp; C.L. Yang</tp:taxon-authority><tp:taxon-status xmlns:xlink="http://www.w3.org/1999/xlink" xlink:type="simple">sp. nov.</tp:taxon-status><xref ref-type="fig" rid="F4">Fig. 4</xref></tp:nomenclature><tp:treatment-sec sec-type="etymology" id="SECID0EP6BG"><title>Etymology.</title><p>Named after the genus of the host plant from which the holotype was collected, <italic><tp:taxon-name><tp:taxon-name-part taxon-name-part-type="genus" reg="Fargesia">Fargesia</tp:taxon-name-part> <tp:taxon-name-part taxon-name-part-type="species" reg="qinlingensis">qinlingensis</tp:taxon-name-part></tp:taxon-name></italic>.</p><fig id="F4" position="float" orientation="portrait"><object-id xmlns:xlink="http://www.w3.org/1999/xlink" content-type="doi" xlink:type="simple">10.3897/mycokeys.124.163233.figure4</object-id><object-id xmlns:xlink="http://www.w3.org/1999/xlink" content-type="zenodo_dep_id" xlink:type="simple">17530444</object-id><object-id xmlns:xlink="http://www.w3.org/1999/xlink" content-type="arpha" xlink:type="simple">1DE3B698-7F09-59C8-9F12-96401FEDE251</object-id><label>Figure 4.</label><caption><p><italic><tp:taxon-name><tp:taxon-name-part taxon-name-part-type="genus" reg="Trichoderma">Trichoderma</tp:taxon-name-part> <tp:taxon-name-part taxon-name-part-type="species" reg="fargesia">fargesia</tp:taxon-name-part></tp:taxon-name></italic> (<named-content xmlns:xlink="http://www.w3.org/1999/xlink" content-type="dwc:institutional_code" xlink:title="Herbarium of Sichuan Agricultural University" xlink:href="http://grbio.org/institution/sichuan-agricultural-university" xlink:type="simple">SICAU</named-content> 25-0185, holotype). a. Appearance of ascomata on dead host; b, c. Stromata; d, e. Ascomatal tissue in section; f. Peridium; g–j. Asci; k, l. Ascospores. Scale bars: 5 mm (b); 1 mm (c); 200 µm (d); 50 µm (e); 15 µm (f–j); 5 µm (k, l).</p></caption><graphic xmlns:xlink="http://www.w3.org/1999/xlink" xlink:href="mycokeys-124-227-g004.jpg" position="float" orientation="portrait" xlink:type="simple" id="oo_1456587.jpg"><uri content-type="original_file" xlink:type="simple">https://binary.pensoft.net/fig/1456587</uri></graphic></fig></tp:treatment-sec><tp:treatment-sec sec-type="Holotype" id="SECID0E4AAI"><title>Holotype.</title><p><named-content xmlns:xlink="http://www.w3.org/1999/xlink" content-type="dwc:institutional_code" xlink:title="Herbarium of Sichuan Agricultural University" xlink:href="http://grbio.org/institution/sichuan-agricultural-university" xlink:type="simple">SICAU</named-content> 25-0185.</p></tp:treatment-sec><tp:treatment-sec sec-type="habitat" id="SECID0EHBAI"><title>Habitat.</title><p>On the culm of <italic><tp:taxon-name><tp:taxon-name-part taxon-name-part-type="genus" reg="Fargesia">Fargesia</tp:taxon-name-part> <tp:taxon-name-part taxon-name-part-type="species" reg="qinlingensis">qinlingensis</tp:taxon-name-part></tp:taxon-name></italic>.</p></tp:treatment-sec><tp:treatment-sec sec-type="description" id="SECID0EYBAI"><title>Description.</title><p><bold><italic>Sexual morph</italic></bold>: <bold><italic>Stromata</italic></bold> scattered or aggregated in small numbers, lenticular to pulvinate in shape. Centrally attached, free margins, rounded, angular, or irregular in outline. Color ranges from light reddish-brown to dark reddish-brown, with diameters of 2–8 mm and thicknesses of 1–3 mm (n = 20). Young stromata surface velvety, covered pale yellowish hairs. Later stages, surface finely granular from perithecial contours, appearing without any covering. Ostiolar dots on stromata inconspicuous. <bold><italic>Ascomata</italic></bold> nearly spherical and densely arranged, measuring 150–280 × 90–240 μm (x– = 220 × 175 μm, n = 20). <bold><italic>Ostioles</italic></bold> flush with the stroma surface, with apical widths of 34–50 μm and heights of 45–78 μm (n = 20). <bold><italic>Peridium</italic></bold> ranging from hyaline to brown, lateral thickness of 4–14 μm and a basal thickness of 8–18 μm (n = 20). <bold><italic>Asci</italic></bold> cylindrical, measuring 65–84 × 4–6 μm (x– = 75 × 5 μm, n = 30), inclusive of a stipe 7–12 μm long, containing 16-ascospores, apex not thickened, hyaline, cylindrical. <bold><italic>Ascospores</italic></bold> 3–5 × 2.5–4 μm (x– = 4.5 × 2.8 μm, n = 40) hyaline, nearly spherical to ellipsoidal. <bold><italic>Asexual morph</italic></bold>: Not observed.</p></tp:treatment-sec><tp:treatment-sec sec-type="material" id="SECID0E4CAI"><title>Material examined.</title><p>China • Shaanxi Province, Ankang City, Ningshan, Primitive Forest of <italic><tp:taxon-name><tp:taxon-name-part taxon-name-part-type="genus" reg="Fargesia">Fargesia</tp:taxon-name-part> <tp:taxon-name-part taxon-name-part-type="species" reg="qinlingensis">qinlingensis</tp:taxon-name-part></tp:taxon-name></italic> (<named-content xmlns:xlink="http://www.w3.org/1999/xlink" content-type="dwc:verbatimCoordinates" xlink:type="simple"><named-content content-type="geo-json" specific-use="{&#34;type&#34;:&#34;Point&#34;,&#34;coordinates&#34;:[108.065050,33.596019]}" id="NCID0ERDAI" xlink:type="simple">33°35'45.67"N, 108°3'54.18"E</named-content></named-content>, Alt. 2280 m), 15 October 2024, Feihu Wang, WFH202410014, (<named-content xmlns:xlink="http://www.w3.org/1999/xlink" content-type="dwc:institutional_code" xlink:title="Herbarium of Sichuan Agricultural University" xlink:href="http://grbio.org/institution/sichuan-agricultural-university" xlink:type="simple">SICAU</named-content> 25-0185, holotype). <italic>ibid</italic>. WFH202410014B (<named-content xmlns:xlink="http://www.w3.org/1999/xlink" content-type="dwc:institutional_code" xlink:title="Herbarium of Sichuan Agricultural University" xlink:href="http://grbio.org/institution/sichuan-agricultural-university" xlink:type="simple">SICAU</named-content> 25-0186, paratype).</p></tp:treatment-sec><tp:treatment-sec sec-type="GenBank accession numbers" id="SECID0EAEAI"><title>GenBank accession numbers.</title><p><named-content xmlns:xlink="http://www.w3.org/1999/xlink" content-type="dwc:institutional_code" xlink:title="Herbarium of Sichuan Agricultural University" xlink:href="http://grbio.org/institution/sichuan-agricultural-university" xlink:type="simple">SICAU</named-content> 25-0185 (<abbrev xmlns:xlink="http://www.w3.org/1999/xlink" xlink:title="Internal Transcribed Spacer" id="ABBRID0EKEAI" xlink:type="simple">ITS</abbrev>: <ext-link xmlns:xlink="http://www.w3.org/1999/xlink" xlink:href="PV789475" ext-link-type="gen" xlink:type="simple">PV789475</ext-link>; <italic>tef</italic>1-α: <ext-link xmlns:xlink="http://www.w3.org/1999/xlink" xlink:href="PV828328" ext-link-type="gen" xlink:type="simple">PV828328</ext-link>; <italic>rpb</italic>2: <ext-link xmlns:xlink="http://www.w3.org/1999/xlink" xlink:href="PV828320" ext-link-type="gen" xlink:type="simple">PV828320</ext-link>); <named-content xmlns:xlink="http://www.w3.org/1999/xlink" content-type="dwc:institutional_code" xlink:title="Herbarium of Sichuan Agricultural University" xlink:href="http://grbio.org/institution/sichuan-agricultural-university" xlink:type="simple">SICAU</named-content> 25-0186 (<abbrev xmlns:xlink="http://www.w3.org/1999/xlink" xlink:title="Internal Transcribed Spacer" id="ABBRID0EFFAI" xlink:type="simple">ITS</abbrev>: <ext-link xmlns:xlink="http://www.w3.org/1999/xlink" xlink:href="PV789476" ext-link-type="gen" xlink:type="simple">PV789476</ext-link>; <italic>tef</italic>1-α: <ext-link xmlns:xlink="http://www.w3.org/1999/xlink" xlink:href="PV828329" ext-link-type="gen" xlink:type="simple">PV828329</ext-link>; <italic>rpb</italic>2: <ext-link xmlns:xlink="http://www.w3.org/1999/xlink" xlink:href="PV828321" ext-link-type="gen" xlink:type="simple">PV828321</ext-link>).</p></tp:treatment-sec><tp:treatment-sec sec-type="description" id="SECID0E3FAI"><title>Culture characters.</title><p>No germination was observed on potato dextrose agar (<abbrev xmlns:xlink="http://www.w3.org/1999/xlink" xlink:title="Potato Dextrose Agar" id="ABBRID0ECGAI" xlink:type="simple">PDA</abbrev>), oatmeal agar (<abbrev xmlns:xlink="http://www.w3.org/1999/xlink" xlink:title="oatmeal agar" id="ABBRID0EGGAI" xlink:type="simple">SNA</abbrev>), or malt extract agar (<abbrev xmlns:xlink="http://www.w3.org/1999/xlink" xlink:title="malt extract agar" id="ABBRID0EKGAI" xlink:type="simple">MEA</abbrev>).</p></tp:treatment-sec><tp:treatment-sec sec-type="notes" id="SECID0EOGAI"><title>Notes.</title><p>Phylogenetically, <italic><tp:taxon-name><tp:taxon-name-part taxon-name-part-type="genus" reg="Trichoderma">Trichoderma</tp:taxon-name-part> <tp:taxon-name-part taxon-name-part-type="species" reg="fargesia">fargesia</tp:taxon-name-part></tp:taxon-name></italic> strain <named-content xmlns:xlink="http://www.w3.org/1999/xlink" content-type="dwc:institutional_code" xlink:title="Herbarium of Sichuan Agricultural University" xlink:href="http://grbio.org/institution/sichuan-agricultural-university" xlink:type="simple">SICAU</named-content> 25-0185 and <named-content xmlns:xlink="http://www.w3.org/1999/xlink" content-type="dwc:institutional_code" xlink:title="Herbarium of Sichuan Agricultural University" xlink:href="http://grbio.org/institution/sichuan-agricultural-university" xlink:type="simple">SICAU</named-content> 25-0186) formed a distinct clade and is related to <italic><tp:taxon-name><tp:taxon-name-part taxon-name-part-type="genus" reg="Trichoderma">T.</tp:taxon-name-part> <tp:taxon-name-part taxon-name-part-type="species" reg="parahamatum">parahamatum</tp:taxon-name-part></tp:taxon-name></italic> (GDMCC 3.1020) in the Koningii clade, but the similarities of <italic>rpb</italic>2 and <italic>tef</italic>1-α between these two species were only 86.2% and 90.5%, respectively. During the isolation and cultivation process, <italic><tp:taxon-name><tp:taxon-name-part taxon-name-part-type="genus" reg="Trichoderma">T.</tp:taxon-name-part> <tp:taxon-name-part taxon-name-part-type="species" reg="fargesia">fargesia</tp:taxon-name-part></tp:taxon-name></italic> failed to germinate in sterile water and several culture media. <italic><tp:taxon-name><tp:taxon-name-part taxon-name-part-type="genus" reg="Trichoderma">Trichoderma</tp:taxon-name-part> <tp:taxon-name-part taxon-name-part-type="species" reg="parahamatum">parahamatum</tp:taxon-name-part></tp:taxon-name></italic> has only been described in its asexual stage, characterized by conidiophores that are coiled, undulate, or hamate, bearing phialides that are ampulliform to subglobose, short, and wide. Conidia are subglobose, ellipsoidal to breviter cylindracea, and green. Moreover, <italic><tp:taxon-name><tp:taxon-name-part taxon-name-part-type="genus" reg="Trichoderma">T.</tp:taxon-name-part> <tp:taxon-name-part taxon-name-part-type="species" reg="parahamatum">parahamatum</tp:taxon-name-part></tp:taxon-name></italic> is capable of germinating in several culture media. Phylogenetic analysis indicates that the new taxon <italic><tp:taxon-name><tp:taxon-name-part taxon-name-part-type="genus" reg="Trichoderma">T.</tp:taxon-name-part> <tp:taxon-name-part taxon-name-part-type="species" reg="fargesia">fargesia</tp:taxon-name-part></tp:taxon-name></italic> (<named-content xmlns:xlink="http://www.w3.org/1999/xlink" content-type="dwc:institutional_code" xlink:title="Herbarium of Sichuan Agricultural University" xlink:href="http://grbio.org/institution/sichuan-agricultural-university" xlink:type="simple">SICAU</named-content> 25-0185) is closely related to <italic><tp:taxon-name><tp:taxon-name-part taxon-name-part-type="genus" reg="Trichoderma">T.</tp:taxon-name-part> <tp:taxon-name-part taxon-name-part-type="species" reg="parahamatum">parahamatum</tp:taxon-name-part></tp:taxon-name></italic> (GDMCC 3.1020) (Fig. <xref ref-type="fig" rid="F1">1</xref>). However, our strain exhibits nucleotide differences from <italic><tp:taxon-name><tp:taxon-name-part taxon-name-part-type="genus" reg="Trichoderma">T.</tp:taxon-name-part> <tp:taxon-name-part taxon-name-part-type="species" reg="parahamatum">parahamatum</tp:taxon-name-part></tp:taxon-name></italic> in the <italic>rpb</italic>2 region amounting to 13.8% (155/1116, 8 gaps), 9.5% (86/898, 6 gaps) differences in <italic>tef</italic>1-α. Pairwise nucleotide comparisons further support the distinction of <italic><tp:taxon-name><tp:taxon-name-part taxon-name-part-type="genus" reg="Trichoderma">T.</tp:taxon-name-part> <tp:taxon-name-part taxon-name-part-type="species" reg="fargesia">fargesia</tp:taxon-name-part></tp:taxon-name></italic> from related taxa. The <abbrev xmlns:xlink="http://www.w3.org/1999/xlink" xlink:title="pairwise homoplasy index" id="ABBRID0EPKAI" xlink:type="simple">PHI</abbrev> test revealed no significant recombination event between our strain and the closely related taxa (Φw = 1.00) (Fig. <xref ref-type="fig" rid="F2">2</xref>). <italic><tp:taxon-name><tp:taxon-name-part taxon-name-part-type="genus" reg="Trichoderma">Trichoderma</tp:taxon-name-part> <tp:taxon-name-part taxon-name-part-type="species" reg="fargesia">fargesia</tp:taxon-name-part></tp:taxon-name></italic> forms a distinct branch within the Koningii clade, leading to its identification as a new species.</p></tp:treatment-sec><tp:treatment-sec><!--Section generated to contain objects referenced in tp:taxon-treatment.--><fig id="F1" position="float" orientation="portrait"><object-id xmlns:xlink="http://www.w3.org/1999/xlink" content-type="doi" xlink:type="simple">10.3897/mycokeys.124.163233.figure1</object-id><object-id xmlns:xlink="http://www.w3.org/1999/xlink" content-type="zenodo_dep_id" xlink:type="simple">17530436</object-id><object-id xmlns:xlink="http://www.w3.org/1999/xlink" content-type="arpha" xlink:type="simple">6CDC4D46-F3B7-584A-8A33-5B7A9444D478</object-id><label>Figure 1.</label><caption><p>Phylogram generated from maximum likelihood analysis based on combined <abbrev xmlns:xlink="http://www.w3.org/1999/xlink" xlink:title="Internal Transcribed Spacer" id="ABBRID0EPMBG" xlink:type="simple">ITS</abbrev>, <italic>tef</italic>1-α and <italic>rpb</italic>2 sequence data of <italic><tp:taxon-name><tp:taxon-name-part taxon-name-part-type="genus" reg="Trichoderma">Trichoderma</tp:taxon-name-part></tp:taxon-name></italic> (<tp:taxon-name><tp:taxon-name-part taxon-name-part-type="genus" reg="Trichoderma"/><tp:taxon-name-part taxon-name-part-type="species" reg="koningii">koningii</tp:taxon-name-part></tp:taxon-name> species complex) taxa. The species determined in this study are indicated in bold red. Bootstrap values (BS) from maximum likelihood (MLBS, left) higher than 70 BS and Bayesian posterior probabilities (BYPP, right) greater than 0.90 are given at the nodes. Hyphens (-) represent support values less than 70 MLBS/0.90 BYPP. The ex-type strains are in T.</p></caption><graphic xmlns:xlink="http://www.w3.org/1999/xlink" xlink:href="mycokeys-124-227-g001.jpg" position="float" orientation="portrait" xlink:type="simple" id="oo_1456584.jpg"><uri content-type="original_file" xlink:type="simple">https://binary.pensoft.net/fig/1456584</uri></graphic></fig><fig id="F2" position="float" orientation="portrait"><object-id xmlns:xlink="http://www.w3.org/1999/xlink" content-type="doi" xlink:type="simple">10.3897/mycokeys.124.163233.figure2</object-id><object-id xmlns:xlink="http://www.w3.org/1999/xlink" content-type="zenodo_dep_id" xlink:type="simple">17530438</object-id><object-id xmlns:xlink="http://www.w3.org/1999/xlink" content-type="arpha" xlink:type="simple">8C65BC48-860A-5CA0-9390-4EA0DB42778A</object-id><label>Figure 2.</label><caption><p>The <abbrev xmlns:xlink="http://www.w3.org/1999/xlink" xlink:title="pairwise homoplasy index" id="ABBRID0EX1BG" xlink:type="simple">PHI</abbrev> test results for <italic><tp:taxon-name><tp:taxon-name-part taxon-name-part-type="genus" reg="Trichoderma">Trichoderma</tp:taxon-name-part> <tp:taxon-name-part taxon-name-part-type="species" reg="bashania">bashania</tp:taxon-name-part></tp:taxon-name></italic>, <italic><tp:taxon-name><tp:taxon-name-part taxon-name-part-type="genus" reg="Trichoderma">T.</tp:taxon-name-part> <tp:taxon-name-part taxon-name-part-type="species" reg="fargesia">fargesia</tp:taxon-name-part></tp:taxon-name></italic>, <italic><tp:taxon-name><tp:taxon-name-part taxon-name-part-type="genus" reg="Trichoderma">T.</tp:taxon-name-part> <tp:taxon-name-part taxon-name-part-type="species" reg="mianyangensis">mianyangensis</tp:taxon-name-part></tp:taxon-name></italic>, <italic><tp:taxon-name><tp:taxon-name-part taxon-name-part-type="genus" reg="Trichoderma">T.</tp:taxon-name-part> <tp:taxon-name-part taxon-name-part-type="species" reg="yaanensis">yaanensis</tp:taxon-name-part></tp:taxon-name></italic>, and closely related species were obtained using both LogDet transformation and splits decomposition methods. The <abbrev xmlns:xlink="http://www.w3.org/1999/xlink" xlink:title="pairwise homoplasy index" id="ABBRID0EH3BG" xlink:type="simple">PHI</abbrev> test did not find any statistically significant recombination (Φw = 1) in the data set. The new strains are represented in red and bold. <sup>“T”</sup> represents the type strain.</p></caption><graphic xmlns:xlink="http://www.w3.org/1999/xlink" xlink:href="mycokeys-124-227-g002.jpg" position="float" orientation="portrait" xlink:type="simple" id="oo_1456585.jpg"><uri content-type="original_file" xlink:type="simple">https://binary.pensoft.net/fig/1456585</uri></graphic></fig></tp:treatment-sec></tp:taxon-treatment>
