# Supplementary material for: ﻿Four new species of Trichoderma (Hypocreaceae, Hypocreales) discovered in the staple food bamboo of pandas
Source: MycoKeys. 2025 Nov 3;124:227–48. doi: 10.3897/mycokeys.124.163233 (PMC12676959; doi:10.3897/mycokeys.124.163233)
Supplement: XML Treatment for Trichoderma mianyangensis [file mycokeys.124.163233-treatment3.xml]

<!DOCTYPE tp:taxon-treatment
  PUBLIC "-//TaxonX//DTD Taxonomic Treatment Publishing DTD v0 20100105//EN" "tax-treatment-NSO.dtd">
<tp:taxon-treatment xmlns:tp="http://www.plazi.org/taxpub"><tp:treatment-meta><kwd-group><label>Taxon classification</label><kwd>
                <named-content content-type="kingdom">Fungi</named-content>
              </kwd><kwd>
                <named-content content-type="order">Hypocreales</named-content>
              </kwd><kwd>
                <named-content content-type="family">Hypocreaceae</named-content>
              </kwd></kwd-group><mixed-citation publication-type="journal"><person-group><name><surname>Wang</surname><given-names>Feihu</given-names></name><name><surname>Xu</surname><given-names>Xiulan</given-names></name><name><surname>Liu</surname><given-names>Feng</given-names></name><name><surname>Xiang</surname><given-names>Shasha</given-names></name><name><surname>Li</surname><given-names>Xinyue</given-names></name><name><surname>Liu</surname><given-names>Yinggao</given-names></name><name><surname>Yang</surname><given-names>Chunlin</given-names></name></person-group><article-title>﻿Four new species of <italic><tp:taxon-name><tp:taxon-name-part taxon-name-part-type="genus" reg="Trichoderma">Trichoderma</tp:taxon-name-part></tp:taxon-name></italic> (<tp:taxon-name><tp:taxon-name-part taxon-name-part-type="family">Hypocreaceae</tp:taxon-name-part></tp:taxon-name>, <tp:taxon-name><tp:taxon-name-part taxon-name-part-type="order">Hypocreales</tp:taxon-name-part></tp:taxon-name>) discovered in the staple food bamboo of pandas</article-title><source>MycoKeys</source><day>03</day><month>11</month><year>2025</year><volume>124</volume><fpage>227</fpage><lpage>248</lpage><pub-id pub-id-type="doi">10.3897/mycokeys.124.163233</pub-id></mixed-citation></tp:treatment-meta><tp:nomenclature><label>﻿</label><tp:taxon-name><object-id xmlns:xlink="http://www.w3.org/1999/xlink" content-type="arpha" xlink:type="simple">7627F684-17F2-5586-8188-15C3A27B0E1F</object-id>
              <tp:taxon-name-part taxon-name-part-type="genus" reg="Trichoderma">Trichoderma</tp:taxon-name-part>
              <tp:taxon-name-part taxon-name-part-type="species" reg="mianyangensis">mianyangensis</tp:taxon-name-part>
              <object-id xmlns:xlink="http://www.w3.org/1999/xlink" xlink:type="simple">Index Fungorum number: IF904042</object-id>
            </tp:taxon-name><tp:taxon-authority>Feihu Wang &amp; C.L. Yang</tp:taxon-authority><tp:taxon-status xmlns:xlink="http://www.w3.org/1999/xlink" xlink:type="simple">sp. nov.</tp:taxon-status><xref ref-type="fig" rid="F5">Fig. 5</xref></tp:nomenclature><tp:treatment-sec sec-type="etymology" id="SECID0EPMAI"><title>Etymology.</title><p>The specific epithet is derived from the collection locality of the type specimen, Mianyang City, Sichuan Province.</p><fig id="F5" position="float" orientation="portrait"><object-id xmlns:xlink="http://www.w3.org/1999/xlink" content-type="doi" xlink:type="simple">10.3897/mycokeys.124.163233.figure5</object-id><object-id xmlns:xlink="http://www.w3.org/1999/xlink" content-type="zenodo_dep_id" xlink:type="simple">17530446</object-id><object-id xmlns:xlink="http://www.w3.org/1999/xlink" content-type="arpha" xlink:type="simple">6D5BBEF8-C7D4-5423-9715-F35D64005625</object-id><label>Figure 5.</label><caption><p><italic><tp:taxon-name><tp:taxon-name-part taxon-name-part-type="genus" reg="Trichoderma">Trichoderma</tp:taxon-name-part> <tp:taxon-name-part taxon-name-part-type="species" reg="mianyangensis">mianyangensis</tp:taxon-name-part></tp:taxon-name></italic> (<named-content xmlns:xlink="http://www.w3.org/1999/xlink" content-type="dwc:institutional_code" xlink:title="Herbarium of Sichuan Agricultural University" xlink:href="http://grbio.org/institution/sichuan-agricultural-university" xlink:type="simple">SICAU</named-content> 25-0183, holotype). a. Appearance of ascomata on dead host; b. Stromata; c. Ascomatal tissue in section; d. Peridium; e–h. Asci; i. Ascospores; j. Germinated ascospore; k. Culture on <abbrev xmlns:xlink="http://www.w3.org/1999/xlink" xlink:title="Potato Dextrose Agar" id="ABBRID0ELNAI" xlink:type="simple">PDA</abbrev> (15 days at 25 °C); l. Cultures on <abbrev xmlns:xlink="http://www.w3.org/1999/xlink" xlink:title="oatmeal agar" id="ABBRID0EPNAI" xlink:type="simple">SNA</abbrev> (15 days at 25 °C); m. Cultures on <abbrev xmlns:xlink="http://www.w3.org/1999/xlink" xlink:title="malt extract agar" id="ABBRID0ETNAI" xlink:type="simple">MEA</abbrev> (15 days at 25 °C); n–p. Conidiophores and phialides (<abbrev xmlns:xlink="http://www.w3.org/1999/xlink" xlink:title="Potato Dextrose Agar" id="ABBRID0EXNAI" xlink:type="simple">PDA</abbrev> 30 days at 25 °C); q. Conidia (<abbrev xmlns:xlink="http://www.w3.org/1999/xlink" xlink:title="Potato Dextrose Agar" id="ABBRID0E2NAI" xlink:type="simple">PDA</abbrev> 30 days at 25 °C); r. Chlamydospores (<abbrev xmlns:xlink="http://www.w3.org/1999/xlink" xlink:title="Potato Dextrose Agar" id="ABBRID0E6NAI" xlink:type="simple">PDA</abbrev> 30 days at 25 °C). Scale bars: 500 µm (b); 50 µm (c); 10 µm (e–i, r); 5 µm (j, n–q).</p></caption><graphic xmlns:xlink="http://www.w3.org/1999/xlink" xlink:href="mycokeys-124-227-g005.jpg" position="float" orientation="portrait" xlink:type="simple" id="oo_1456588.jpg"><uri content-type="original_file" xlink:type="simple">https://binary.pensoft.net/fig/1456588</uri></graphic></fig></tp:treatment-sec><tp:treatment-sec sec-type="Holotype" id="SECID0EIOAI"><title>Holotype.</title><p><named-content xmlns:xlink="http://www.w3.org/1999/xlink" content-type="dwc:institutional_code" xlink:title="Herbarium of Sichuan Agricultural University" xlink:href="http://grbio.org/institution/sichuan-agricultural-university" xlink:type="simple">SICAU</named-content> 25-0183.</p></tp:treatment-sec><tp:treatment-sec sec-type="habitat" id="SECID0ESOAI"><title>Habitat.</title><p>On the culm of <italic><tp:taxon-name><tp:taxon-name-part taxon-name-part-type="genus" reg="Phyllostachys">Phyllostachys</tp:taxon-name-part> <tp:taxon-name-part taxon-name-part-type="species" reg="sulphurea">sulphurea</tp:taxon-name-part></tp:taxon-name></italic>.</p></tp:treatment-sec><tp:treatment-sec sec-type="description" id="SECID0EDPAI"><title>Description.</title><p><bold><italic>Sexual morph</italic></bold>: <bold><italic>Stromata</italic></bold> solitary, scattered, or aggregated in small numbers (2–3), presenting a pulvinate, discoid, lrregular in shape, broad-based in attachment. Ranging in color from light yellow to nearly citrine, with diameters of 3–10 mm and thicknesses of 1–3 mm (n = 30). Surface finely tuberculate or wrinkled. Margins rounded, angular, or undulate, typically free, sides slightly retracted inward. Ostiolar dots minute, distinct, surface rarely convex. <bold><italic>Ascomata</italic></bold> nearly spherical, densely arranged, and numerous, measuring 220–360 × 180–270 μm (x– = 290 × 170 μm, n = 20). <bold><italic>Ostioles</italic></bold> flush with the surface, with apical widths of 35–58 μm and heights of 40–78 μm (n = 20). <bold><italic>Peridium</italic></bold> hyaline to light yellow, with a lateral thickness of 8–12 μm and a basal thickness of 11–17 μm (n = 20). <bold><italic>Asci</italic></bold> 82–108 × 5–7 μm (x– = 100 × 6 μm, n = 20), inclusive of a stipe 9–20 μm long, cylindrical, containing 16-ascospores, apex slightly thickened, hyaline. <bold><italic>Ascospores</italic></bold> 3–6 × 3.5–4.5 μm (x– = 5 × 4 μm, n = 40), green, partially hyaline, finely spinulose, and ranging from nearly spherical to slightly ovoid in shape. <bold><italic>Asexual morph</italic></bold>: <bold><italic>Conidiophores</italic></bold> consist of an erect stipe with a 1–3 celled branch at the apex. <bold><italic>Phialide</italic></bold> t lageniform, ampulliform, or subglobose, measuring 4–12 × 1.5–3 μm (x– = 9 × 2 μm, n = 30). <bold><italic>Conidia</italic></bold> hyaline, ellipsoidal to oblong, less commonly subglobose, smooth, and measure 2.5–4 × 1.5–3 μm (x– = 3 × 2 μm, n = 40).</p></tp:treatment-sec><tp:treatment-sec sec-type="material" id="SECID0EWQAI"><title>Material examined.</title><p>China • Sichuan Province, Mianyang City, Pingwu, Primitive Forest of <italic><tp:taxon-name><tp:taxon-name-part taxon-name-part-type="genus" reg="Phyllostachys">Phyllostachys</tp:taxon-name-part> <tp:taxon-name-part taxon-name-part-type="species" reg="sulphurea">sulphurea</tp:taxon-name-part></tp:taxon-name></italic> (<named-content xmlns:xlink="http://www.w3.org/1999/xlink" content-type="dwc:verbatimCoordinates" xlink:type="simple"><named-content content-type="geo-json" specific-use="{&#34;type&#34;:&#34;Point&#34;,&#34;coordinates&#34;:[104.522675,32.620503]}" id="NCID0EKRAI" xlink:type="simple">32°37'13.81"N, 104°31'21.63"</named-content></named-content>E, Alt. 1363 m), 18 October 2024, Feihu Wang, WFH20240092, (<named-content xmlns:xlink="http://www.w3.org/1999/xlink" content-type="dwc:institutional_code" xlink:title="Herbarium of Sichuan Agricultural University" xlink:href="http://grbio.org/institution/sichuan-agricultural-university" xlink:type="simple">SICAU</named-content> 25-0183, holotype), ex-type culture <named-content xmlns:xlink="http://www.w3.org/1999/xlink" content-type="dwc:institutional_code" xlink:title="Strain Collection of Sichuan Agricultural University" xlink:href="http://grbio.org/institution/sichuan-agricultural-university" xlink:type="simple">SICAUCC</named-content> 25-0155. <italic>ibid</italic>. WFH20240092B (<named-content xmlns:xlink="http://www.w3.org/1999/xlink" content-type="dwc:institutional_code" xlink:title="Herbarium of Sichuan Agricultural University" xlink:href="http://grbio.org/institution/sichuan-agricultural-university" xlink:type="simple">SICAU</named-content> 25-0184, paratype), living culture <named-content xmlns:xlink="http://www.w3.org/1999/xlink" content-type="dwc:institutional_code" xlink:title="Strain Collection of Sichuan Agricultural University" xlink:href="http://grbio.org/institution/sichuan-agricultural-university" xlink:type="simple">SICAUCC</named-content> 25-0156.</p></tp:treatment-sec><tp:treatment-sec sec-type="GenBank accession numbers" id="SECID0EBSAI"><title>GenBank accession numbers.</title><p><named-content xmlns:xlink="http://www.w3.org/1999/xlink" content-type="dwc:institutional_code" xlink:title="Strain Collection of Sichuan Agricultural University" xlink:href="http://grbio.org/institution/sichuan-agricultural-university" xlink:type="simple">SICAUCC</named-content> 25-0155 (<abbrev xmlns:xlink="http://www.w3.org/1999/xlink" xlink:title="Internal Transcribed Spacer" id="ABBRID0ELSAI" xlink:type="simple">ITS</abbrev>: <ext-link xmlns:xlink="http://www.w3.org/1999/xlink" xlink:href="PV789477" ext-link-type="gen" xlink:type="simple">PV789477</ext-link>; <italic>tef</italic>1-α: <ext-link xmlns:xlink="http://www.w3.org/1999/xlink" xlink:href="PV828330" ext-link-type="gen" xlink:type="simple">PV828330</ext-link>; <italic>rpb</italic>2: <ext-link xmlns:xlink="http://www.w3.org/1999/xlink" xlink:href="PV828322" ext-link-type="gen" xlink:type="simple">PV828322</ext-link>); <named-content xmlns:xlink="http://www.w3.org/1999/xlink" content-type="dwc:institutional_code" xlink:title="Strain Collection of Sichuan Agricultural University" xlink:href="http://grbio.org/institution/sichuan-agricultural-university" xlink:type="simple">SICAUCC</named-content> 25-0156 (<abbrev xmlns:xlink="http://www.w3.org/1999/xlink" xlink:title="Internal Transcribed Spacer" id="ABBRID0EGTAI" xlink:type="simple">ITS</abbrev>: <ext-link xmlns:xlink="http://www.w3.org/1999/xlink" xlink:href="PV789478" ext-link-type="gen" xlink:type="simple">PV789478</ext-link>; <italic>tef</italic>1-α: <ext-link xmlns:xlink="http://www.w3.org/1999/xlink" xlink:href="PV828331" ext-link-type="gen" xlink:type="simple">PV828331</ext-link>; <italic>rpb</italic>2: <ext-link xmlns:xlink="http://www.w3.org/1999/xlink" xlink:href="PV828323" ext-link-type="gen" xlink:type="simple">PV828323</ext-link>)</p></tp:treatment-sec><tp:treatment-sec sec-type="description" id="SECID0E4TAI"><title>Culture characters.</title><p>Three media were tested for fungal growth: potato dextrose agar (<abbrev xmlns:xlink="http://www.w3.org/1999/xlink" xlink:title="Potato Dextrose Agar" id="ABBRID0EDUAI" xlink:type="simple">PDA</abbrev>), oatmeal agar (<abbrev xmlns:xlink="http://www.w3.org/1999/xlink" xlink:title="oatmeal agar" id="ABBRID0EHUAI" xlink:type="simple">SNA</abbrev>), and malt extract agar (<abbrev xmlns:xlink="http://www.w3.org/1999/xlink" xlink:title="malt extract agar" id="ABBRID0ELUAI" xlink:type="simple">MEA</abbrev>), all incubated at the optimal temperature of 25 °C. On <abbrev xmlns:xlink="http://www.w3.org/1999/xlink" xlink:title="Potato Dextrose Agar" id="ABBRID0EPUAI" xlink:type="simple">PDA</abbrev>, the mycelium fully covered a 60-mm Petri dish within 8–10 days, forming a circular colony with a regular margin and velvety to floccose surface hyphae arranged radially. Abundant aerial hyphae extended toward the margin, becoming floccose post-conidiation. By day 12, conidiation initiated around the inoculation plug, forming small white clusters that expanded peripherally while remaining white. No diffusing pigment or distinct odor was detected. On <abbrev xmlns:xlink="http://www.w3.org/1999/xlink" xlink:title="oatmeal agar" id="ABBRID0ETUAI" xlink:type="simple">SNA</abbrev>, growth was slower, requiring 20 days to fully colonize the dish (colony diameter: 20 mm after 12 days). The colony remained white and transparent, with sparse mycelium on the agar surface. Central mycelia became hollow, forming a loose, white film-like structure. No pigment or odor was observed, though the inoculation site gradually greened, conidia were absent. On <abbrev xmlns:xlink="http://www.w3.org/1999/xlink" xlink:title="malt extract agar" id="ABBRID0EXUAI" xlink:type="simple">MEA</abbrev>, rapid growth covered the dish within 7–9 days, yielding a circular, transparent colony with conspicuous variation in hyphal width (no zonation). Aerial hyphae were sparse initially but thickened at distal/lateral margins over time. By day 11, conidiation initiated on aerial hyphae near the proximal margin, forming fluffy tufts that compacted into 1–3 mm pustules with, pustules remained white for 5–8 days, then turned brown. No diffusing pigment or odor was detected.</p></tp:treatment-sec><tp:treatment-sec sec-type="notes" id="SECID0E2UAI"><title>Notes.</title><p>Phylogenetically, <italic><tp:taxon-name><tp:taxon-name-part taxon-name-part-type="genus" reg="Trichoderma">Trichoderma</tp:taxon-name-part> <tp:taxon-name-part taxon-name-part-type="species" reg="mianyangensis">mianyangensis</tp:taxon-name-part></tp:taxon-name></italic> strain <named-content xmlns:xlink="http://www.w3.org/1999/xlink" content-type="dwc:institutional_code" xlink:title="Herbarium of Sichuan Agricultural University" xlink:href="http://grbio.org/institution/sichuan-agricultural-university" xlink:type="simple">SICAU</named-content> 25-0183 and <named-content xmlns:xlink="http://www.w3.org/1999/xlink" content-type="dwc:institutional_code" xlink:title="Herbarium of Sichuan Agricultural University" xlink:href="http://grbio.org/institution/sichuan-agricultural-university" xlink:type="simple">SICAU</named-content> 25-0184 formed a distinct clade and is related to <italic><tp:taxon-name><tp:taxon-name-part taxon-name-part-type="genus" reg="Trichoderma">T.</tp:taxon-name-part> <tp:taxon-name-part taxon-name-part-type="species" reg="parahongkuii">parahongkuii</tp:taxon-name-part></tp:taxon-name></italic> (GDMCC 3.1019) in the Koningii clade, but the similarities of <italic>rpb</italic>2 and <italic>tef</italic>1-α between these two species were only 94.4% and 80.9%, respectively. From a morphological perspective, our newly described taxon, <italic><tp:taxon-name><tp:taxon-name-part taxon-name-part-type="genus" reg="Trichoderma">Trichoderma</tp:taxon-name-part> <tp:taxon-name-part taxon-name-part-type="species" reg="mianyangensis">mianyangensis</tp:taxon-name-part></tp:taxon-name></italic>, shares some common characteristics with <italic><tp:taxon-name><tp:taxon-name-part taxon-name-part-type="genus" reg="Trichoderma">T.</tp:taxon-name-part> <tp:taxon-name-part taxon-name-part-type="species" reg="parahongkuii">parahongkuii</tp:taxon-name-part></tp:taxon-name></italic> isolated from soil in a <italic><tp:taxon-name><tp:taxon-name-part taxon-name-part-type="genus" reg="Chimonanthus">Chimonanthus</tp:taxon-name-part> <tp:taxon-name-part taxon-name-part-type="species" reg="praecox">praecox</tp:taxon-name-part></tp:taxon-name></italic> orchard. There are certain differences in cultural characteristics between <italic><tp:taxon-name><tp:taxon-name-part taxon-name-part-type="genus" reg="Trichoderma">T.</tp:taxon-name-part> <tp:taxon-name-part taxon-name-part-type="species" reg="mianyangensis">mianyangensis</tp:taxon-name-part></tp:taxon-name></italic> and <italic><tp:taxon-name><tp:taxon-name-part taxon-name-part-type="genus" reg="Trichoderma">T.</tp:taxon-name-part> <tp:taxon-name-part taxon-name-part-type="species" reg="parahongkuii">parahongkuii</tp:taxon-name-part></tp:taxon-name></italic>, differences in cultural characteristics exist between <italic><tp:taxon-name><tp:taxon-name-part taxon-name-part-type="genus" reg="Trichoderma">T.</tp:taxon-name-part> <tp:taxon-name-part taxon-name-part-type="species" reg="mianyangensis">mianyangensis</tp:taxon-name-part></tp:taxon-name></italic> and <italic><tp:taxon-name><tp:taxon-name-part taxon-name-part-type="genus" reg="Trichoderma">T.</tp:taxon-name-part> <tp:taxon-name-part taxon-name-part-type="species" reg="parahongkuii">parahongkuii</tp:taxon-name-part></tp:taxon-name></italic>. <italic><tp:taxon-name><tp:taxon-name-part taxon-name-part-type="genus" reg="Trichoderma">Trichoderma</tp:taxon-name-part> <tp:taxon-name-part taxon-name-part-type="species" reg="mianyangensis">mianyangensis</tp:taxon-name-part></tp:taxon-name></italic> lacks any odor, while <italic><tp:taxon-name><tp:taxon-name-part taxon-name-part-type="genus" reg="Trichoderma">T.</tp:taxon-name-part> <tp:taxon-name-part taxon-name-part-type="species" reg="parahongkuii">parahongkuii</tp:taxon-name-part></tp:taxon-name></italic> emits a noticeable fruity scent, and the conidia of <italic><tp:taxon-name><tp:taxon-name-part taxon-name-part-type="genus" reg="Trichoderma">T.</tp:taxon-name-part> <tp:taxon-name-part taxon-name-part-type="species" reg="mianyangensis">mianyangensis</tp:taxon-name-part></tp:taxon-name></italic> are smaller (2.5–4 × 1.5–3 μm vs. 3.6–5.1 × 2.6–3.5 μm) (<xref ref-type="bibr" rid="B47">Zhao et al. 2025</xref>). Phylogenetic analysis reveals that the new taxon, <italic><tp:taxon-name><tp:taxon-name-part taxon-name-part-type="genus" reg="Trichoderma">T.</tp:taxon-name-part> <tp:taxon-name-part taxon-name-part-type="species" reg="mianyangensis">mianyangensis</tp:taxon-name-part></tp:taxon-name></italic> (<named-content xmlns:xlink="http://www.w3.org/1999/xlink" content-type="dwc:institutional_code" xlink:title="Herbarium of Sichuan Agricultural University" xlink:href="http://grbio.org/institution/sichuan-agricultural-university" xlink:type="simple">SICAU</named-content> 25-0183), is closely related to <italic><tp:taxon-name><tp:taxon-name-part taxon-name-part-type="genus" reg="Trichoderma">T.</tp:taxon-name-part> <tp:taxon-name-part taxon-name-part-type="species" reg="parahongkuii">parahongkuii</tp:taxon-name-part></tp:taxon-name></italic> (GDMCC 3.1019), with strong statistical support (Fig. <xref ref-type="fig" rid="F1">1</xref>). However, our strain differs from <italic><tp:taxon-name><tp:taxon-name-part taxon-name-part-type="genus" reg="Trichoderma">T.</tp:taxon-name-part> <tp:taxon-name-part taxon-name-part-type="species" reg="parahongkuii">parahongkuii</tp:taxon-name-part></tp:taxon-name></italic> in the <italic>rpb</italic>2 region amounting to 5.6% (63/1130, 0 gap), 19.1% (178/930, 61 gaps) differences in <italic>tef</italic>1-α. Pairwise nucleotide comparisons further support the distinction of <italic><tp:taxon-name><tp:taxon-name-part taxon-name-part-type="genus" reg="Trichoderma">T.</tp:taxon-name-part> <tp:taxon-name-part taxon-name-part-type="species" reg="mianyangensis">mianyangensis</tp:taxon-name-part></tp:taxon-name></italic>. The <abbrev xmlns:xlink="http://www.w3.org/1999/xlink" xlink:title="pairwise homoplasy index" id="ABBRID0EN2AI" xlink:type="simple">PHI</abbrev> test revealed no significant recombination event between our strain and the closely related taxa (Φw = 1.00) (Fig. <xref ref-type="fig" rid="F2">2</xref>). These differences also support the classification of <italic><tp:taxon-name><tp:taxon-name-part taxon-name-part-type="genus" reg="Trichoderma">T.</tp:taxon-name-part> <tp:taxon-name-part taxon-name-part-type="species" reg="mianyangensis">mianyangensis</tp:taxon-name-part></tp:taxon-name></italic> as a distinct species.</p></tp:treatment-sec><tp:treatment-sec><!--Section generated to contain objects referenced in tp:taxon-treatment.--><fig id="F1" position="float" orientation="portrait"><object-id xmlns:xlink="http://www.w3.org/1999/xlink" content-type="doi" xlink:type="simple">10.3897/mycokeys.124.163233.figure1</object-id><object-id xmlns:xlink="http://www.w3.org/1999/xlink" content-type="zenodo_dep_id" xlink:type="simple">17530436</object-id><object-id xmlns:xlink="http://www.w3.org/1999/xlink" content-type="arpha" xlink:type="simple">6CDC4D46-F3B7-584A-8A33-5B7A9444D478</object-id><label>Figure 1.</label><caption><p>Phylogram generated from maximum likelihood analysis based on combined <abbrev xmlns:xlink="http://www.w3.org/1999/xlink" xlink:title="Internal Transcribed Spacer" id="ABBRID0EPMBG" xlink:type="simple">ITS</abbrev>, <italic>tef</italic>1-α and <italic>rpb</italic>2 sequence data of <italic><tp:taxon-name><tp:taxon-name-part taxon-name-part-type="genus" reg="Trichoderma">Trichoderma</tp:taxon-name-part></tp:taxon-name></italic> (<tp:taxon-name><tp:taxon-name-part taxon-name-part-type="genus" reg="Trichoderma"/><tp:taxon-name-part taxon-name-part-type="species" reg="koningii">koningii</tp:taxon-name-part></tp:taxon-name> species complex) taxa. The species determined in this study are indicated in bold red. Bootstrap values (BS) from maximum likelihood (MLBS, left) higher than 70 BS and Bayesian posterior probabilities (BYPP, right) greater than 0.90 are given at the nodes. Hyphens (-) represent support values less than 70 MLBS/0.90 BYPP. The ex-type strains are in T.</p></caption><graphic xmlns:xlink="http://www.w3.org/1999/xlink" xlink:href="mycokeys-124-227-g001.jpg" position="float" orientation="portrait" xlink:type="simple" id="oo_1456584.jpg"><uri content-type="original_file" xlink:type="simple">https://binary.pensoft.net/fig/1456584</uri></graphic></fig><fig id="F2" position="float" orientation="portrait"><object-id xmlns:xlink="http://www.w3.org/1999/xlink" content-type="doi" xlink:type="simple">10.3897/mycokeys.124.163233.figure2</object-id><object-id xmlns:xlink="http://www.w3.org/1999/xlink" content-type="zenodo_dep_id" xlink:type="simple">17530438</object-id><object-id xmlns:xlink="http://www.w3.org/1999/xlink" content-type="arpha" xlink:type="simple">8C65BC48-860A-5CA0-9390-4EA0DB42778A</object-id><label>Figure 2.</label><caption><p>The <abbrev xmlns:xlink="http://www.w3.org/1999/xlink" xlink:title="pairwise homoplasy index" id="ABBRID0EX1BG" xlink:type="simple">PHI</abbrev> test results for <italic><tp:taxon-name><tp:taxon-name-part taxon-name-part-type="genus" reg="Trichoderma">Trichoderma</tp:taxon-name-part> <tp:taxon-name-part taxon-name-part-type="species" reg="bashania">bashania</tp:taxon-name-part></tp:taxon-name></italic>, <italic><tp:taxon-name><tp:taxon-name-part taxon-name-part-type="genus" reg="Trichoderma">T.</tp:taxon-name-part> <tp:taxon-name-part taxon-name-part-type="species" reg="fargesia">fargesia</tp:taxon-name-part></tp:taxon-name></italic>, <italic><tp:taxon-name><tp:taxon-name-part taxon-name-part-type="genus" reg="Trichoderma">T.</tp:taxon-name-part> <tp:taxon-name-part taxon-name-part-type="species" reg="mianyangensis">mianyangensis</tp:taxon-name-part></tp:taxon-name></italic>, <italic><tp:taxon-name><tp:taxon-name-part taxon-name-part-type="genus" reg="Trichoderma">T.</tp:taxon-name-part> <tp:taxon-name-part taxon-name-part-type="species" reg="yaanensis">yaanensis</tp:taxon-name-part></tp:taxon-name></italic>, and closely related species were obtained using both LogDet transformation and splits decomposition methods. The <abbrev xmlns:xlink="http://www.w3.org/1999/xlink" xlink:title="pairwise homoplasy index" id="ABBRID0EH3BG" xlink:type="simple">PHI</abbrev> test did not find any statistically significant recombination (Φw = 1) in the data set. The new strains are represented in red and bold. <sup>“T”</sup> represents the type strain.</p></caption><graphic xmlns:xlink="http://www.w3.org/1999/xlink" xlink:href="mycokeys-124-227-g002.jpg" position="float" orientation="portrait" xlink:type="simple" id="oo_1456585.jpg"><uri content-type="original_file" xlink:type="simple">https://binary.pensoft.net/fig/1456585</uri></graphic></fig></tp:treatment-sec><ref-list><ref id="B47"><mixed-citation xmlns:xlink="http://www.w3.org/1999/xlink" xlink:type="simple"><person-group><name name-style="western"><surname>Zhao</surname><given-names>R</given-names></name><name name-style="western"><surname>Chen</surname><given-names>KY</given-names></name><name name-style="western"><surname>Mao</surname><given-names>LJ</given-names></name><name name-style="western"><surname>Zhang</surname><given-names>CL</given-names></name></person-group> (<year>2025</year>) <article-title>Eleven new species of <italic><tp:taxon-name><tp:taxon-name-part taxon-name-part-type="genus">Trichoderma</tp:taxon-name-part></tp:taxon-name></italic> (<tp:taxon-name><tp:taxon-name-part taxon-name-part-type="family">Hypocreaceae</tp:taxon-name-part></tp:taxon-name>, <tp:taxon-name><tp:taxon-name-part taxon-name-part-type="order">Hypocreales</tp:taxon-name-part></tp:taxon-name>) from China.</article-title><source>Mycology</source><volume>16</volume>: <fpage>180</fpage>–<lpage>209</lpage>. <ext-link xlink:href="10.1080/21501203.2024.2330400" ext-link-type="doi" xlink:type="simple">https://doi.org/10.1080/21501203.2024.2330400</ext-link></mixed-citation></ref></ref-list></tp:taxon-treatment>
