# Supplementary material for: ﻿Four new species of Trichoderma (Hypocreaceae, Hypocreales) discovered in the staple food bamboo of pandas
Source: MycoKeys. 2025 Nov 3;124:227–48. doi: 10.3897/mycokeys.124.163233 (PMC12676959; doi:10.3897/mycokeys.124.163233)
Supplement: XML Treatment for Trichoderma yaanensis [file mycokeys.124.163233-treatment4.xml]

<!DOCTYPE tp:taxon-treatment
  PUBLIC "-//TaxonX//DTD Taxonomic Treatment Publishing DTD v0 20100105//EN" "tax-treatment-NSO.dtd">
<tp:taxon-treatment xmlns:tp="http://www.plazi.org/taxpub"><tp:treatment-meta><kwd-group><label>Taxon classification</label><kwd>
                <named-content content-type="kingdom">Fungi</named-content>
              </kwd><kwd>
                <named-content content-type="order">Hypocreales</named-content>
              </kwd><kwd>
                <named-content content-type="family">Hypocreaceae</named-content>
              </kwd></kwd-group><mixed-citation publication-type="journal"><person-group><name><surname>Wang</surname><given-names>Feihu</given-names></name><name><surname>Xu</surname><given-names>Xiulan</given-names></name><name><surname>Liu</surname><given-names>Feng</given-names></name><name><surname>Xiang</surname><given-names>Shasha</given-names></name><name><surname>Li</surname><given-names>Xinyue</given-names></name><name><surname>Liu</surname><given-names>Yinggao</given-names></name><name><surname>Yang</surname><given-names>Chunlin</given-names></name></person-group><article-title>﻿Four new species of <italic><tp:taxon-name><tp:taxon-name-part taxon-name-part-type="genus" reg="Trichoderma">Trichoderma</tp:taxon-name-part></tp:taxon-name></italic> (<tp:taxon-name><tp:taxon-name-part taxon-name-part-type="family">Hypocreaceae</tp:taxon-name-part></tp:taxon-name>, <tp:taxon-name><tp:taxon-name-part taxon-name-part-type="order">Hypocreales</tp:taxon-name-part></tp:taxon-name>) discovered in the staple food bamboo of pandas</article-title><source>MycoKeys</source><day>03</day><month>11</month><year>2025</year><volume>124</volume><fpage>227</fpage><lpage>248</lpage><pub-id pub-id-type="doi">10.3897/mycokeys.124.163233</pub-id></mixed-citation></tp:treatment-meta><tp:nomenclature><label>﻿</label><tp:taxon-name><object-id xmlns:xlink="http://www.w3.org/1999/xlink" content-type="arpha" xlink:type="simple">FF0D8F22-D29D-56C9-BC8E-24A0B6050999</object-id>
              <tp:taxon-name-part taxon-name-part-type="genus" reg="Trichoderma">Trichoderma</tp:taxon-name-part>
              <tp:taxon-name-part taxon-name-part-type="species" reg="yaanensis">yaanensis</tp:taxon-name-part>
              <object-id xmlns:xlink="http://www.w3.org/1999/xlink" xlink:type="simple">Index Fungorum number: IF904044</object-id>
            </tp:taxon-name><tp:taxon-authority>Feihu Wang &amp; C.L. Yang</tp:taxon-authority><tp:taxon-status xmlns:xlink="http://www.w3.org/1999/xlink" xlink:type="simple">sp. nov.</tp:taxon-status><xref ref-type="fig" rid="F6">Fig. 6</xref></tp:nomenclature><tp:treatment-sec sec-type="etymology" id="SECID0EN4AI"><title>Etymology.</title><p>The specific epithet is derived from the collection locality of the type specimen, Ya’an City, Sichuan Province.</p><fig id="F6" position="float" orientation="portrait"><object-id xmlns:xlink="http://www.w3.org/1999/xlink" content-type="doi" xlink:type="simple">10.3897/mycokeys.124.163233.figure6</object-id><object-id xmlns:xlink="http://www.w3.org/1999/xlink" content-type="zenodo_dep_id" xlink:type="simple">17530448</object-id><object-id xmlns:xlink="http://www.w3.org/1999/xlink" content-type="arpha" xlink:type="simple">7FFD66FE-F13A-58D2-8136-3516925D7B25</object-id><label>Figure 6.</label><caption><p><italic><tp:taxon-name><tp:taxon-name-part taxon-name-part-type="genus" reg="Trichoderma">Trichoderma</tp:taxon-name-part> <tp:taxon-name-part taxon-name-part-type="species" reg="yaanensis">yaanensis</tp:taxon-name-part></tp:taxon-name></italic> (<named-content xmlns:xlink="http://www.w3.org/1999/xlink" content-type="dwc:institutional_code" xlink:title="Herbarium of Sichuan Agricultural University" xlink:href="http://grbio.org/institution/sichuan-agricultural-university" xlink:type="simple">SICAU</named-content> 25-0181, holotype). a. Culture on <abbrev xmlns:xlink="http://www.w3.org/1999/xlink" xlink:title="Potato Dextrose Agar" id="ABBRID0EJ5AI" xlink:type="simple">PDA</abbrev> (15 days); b. Cultures on <abbrev xmlns:xlink="http://www.w3.org/1999/xlink" xlink:title="oatmeal agar" id="ABBRID0EN5AI" xlink:type="simple">SNA</abbrev> (15 days at 25 °C); c. Cultures on <abbrev xmlns:xlink="http://www.w3.org/1999/xlink" xlink:title="malt extract agar" id="ABBRID0ER5AI" xlink:type="simple">MEA</abbrev> (15 days at 25 °C); d–i. Conidiophores and phialides (<abbrev xmlns:xlink="http://www.w3.org/1999/xlink" xlink:title="Potato Dextrose Agar" id="ABBRID0EV5AI" xlink:type="simple">PDA</abbrev> 30 days at 25 °C); j. Conidia (<abbrev xmlns:xlink="http://www.w3.org/1999/xlink" xlink:title="Potato Dextrose Agar" id="ABBRID0EZ5AI" xlink:type="simple">PDA</abbrev> 30 days at 25 °C). Scale bars: 20 µm (d, e); 15 µm (f); 10 µm (g–i); 5 µm (j).</p></caption><graphic xmlns:xlink="http://www.w3.org/1999/xlink" xlink:href="mycokeys-124-227-g006.jpg" position="float" orientation="portrait" xlink:type="simple" id="oo_1456589.jpg"><uri content-type="original_file" xlink:type="simple">https://binary.pensoft.net/fig/1456589</uri></graphic></fig></tp:treatment-sec><tp:treatment-sec sec-type="Holotype" id="SECID0EC6AI"><title>Holotype.</title><p><named-content xmlns:xlink="http://www.w3.org/1999/xlink" content-type="dwc:institutional_code" xlink:title="Herbarium of Sichuan Agricultural University" xlink:href="http://grbio.org/institution/sichuan-agricultural-university" xlink:type="simple">SICAU</named-content> 25-0181.</p></tp:treatment-sec><tp:treatment-sec sec-type="habitat" id="SECID0EM6AI"><title>Habitat.</title><p>On the culm of <italic><tp:taxon-name><tp:taxon-name-part taxon-name-part-type="genus" reg="Bambusa">Bambusa</tp:taxon-name-part> <tp:taxon-name-part taxon-name-part-type="species" reg="emeiensis">emeiensis</tp:taxon-name-part></tp:taxon-name></italic>.</p></tp:treatment-sec><tp:treatment-sec sec-type="description" id="SECID0E46AI"><title>Description.</title><p><bold><italic>Sexual morph</italic></bold>: Not observed. <bold><italic>Asexual morph</italic></bold>: <bold><italic>Conidiophores</italic></bold> are short and simple, either erect or arising obliquely from the surface hyphae. <bold><italic>Phialides</italic></bold> are solitary, whorls, and often borne on one-celled lateral branches, being conical or cylindrical in shape. <bold><italic>Conidia</italic></bold> 3.5–5.5 × 2–3.5 μm (x– = 4 × 2.6 μm, n = 40), pale green, smooth, ovoid or ellipsoidal.</p></tp:treatment-sec><tp:treatment-sec sec-type="material" id="SECID0EUABI"><title>Material examined.</title><p>China • Sichuan Province, Ya’an City, Yucheng, <italic><tp:taxon-name><tp:taxon-name-part taxon-name-part-type="genus" reg="Bambusa">Bambusa</tp:taxon-name-part> <tp:taxon-name-part taxon-name-part-type="species" reg="emeiensis">emeiensis</tp:taxon-name-part></tp:taxon-name></italic> industrial base (<named-content xmlns:xlink="http://www.w3.org/1999/xlink" content-type="dwc:verbatimCoordinates" xlink:type="simple"><named-content content-type="geo-json" specific-use="{&#34;type&#34;:&#34;Point&#34;,&#34;coordinates&#34;:[103.089825,29.878986]}" id="NCID0EIBBI" xlink:type="simple">29°52'44.35"N, 103°5'23.37"E</named-content></named-content>, Alt. 871 m), 28 April 2024, Feihu Wang, WFH202404030, (<named-content xmlns:xlink="http://www.w3.org/1999/xlink" content-type="dwc:institutional_code" xlink:title="Herbarium of Sichuan Agricultural University" xlink:href="http://grbio.org/institution/sichuan-agricultural-university" xlink:type="simple">SICAU</named-content> 25-0181, holotype), ex-type culture <named-content xmlns:xlink="http://www.w3.org/1999/xlink" content-type="dwc:institutional_code" xlink:title="Strain Collection of Sichuan Agricultural University" xlink:href="http://grbio.org/institution/sichuan-agricultural-university" xlink:type="simple">SICAUCC</named-content> 25-0153. <italic>ibid</italic>. WFH202404030B (<named-content xmlns:xlink="http://www.w3.org/1999/xlink" content-type="dwc:institutional_code" xlink:title="Herbarium of Sichuan Agricultural University" xlink:href="http://grbio.org/institution/sichuan-agricultural-university" xlink:type="simple">SICAU</named-content> 25-0182, paratype), living culture <named-content xmlns:xlink="http://www.w3.org/1999/xlink" content-type="dwc:institutional_code" xlink:title="Strain Collection of Sichuan Agricultural University" xlink:href="http://grbio.org/institution/sichuan-agricultural-university" xlink:type="simple">SICAUCC</named-content> 25-0154.</p></tp:treatment-sec><tp:treatment-sec sec-type="GenBank accession numbers" id="SECID0E6BBI"><title>GenBank accession numbers.</title><p><named-content xmlns:xlink="http://www.w3.org/1999/xlink" content-type="dwc:institutional_code" xlink:title="Strain Collection of Sichuan Agricultural University" xlink:href="http://grbio.org/institution/sichuan-agricultural-university" xlink:type="simple">SICAUCC</named-content> 25-0153 (<abbrev xmlns:xlink="http://www.w3.org/1999/xlink" xlink:title="Internal Transcribed Spacer" id="ABBRID0EJCBI" xlink:type="simple">ITS</abbrev>: <ext-link xmlns:xlink="http://www.w3.org/1999/xlink" xlink:href="PV789473" ext-link-type="gen" xlink:type="simple">PV789473</ext-link>; <italic>tef</italic>1-α: <ext-link xmlns:xlink="http://www.w3.org/1999/xlink" xlink:href="PV828326" ext-link-type="gen" xlink:type="simple">PV828326</ext-link>; <italic>rpb</italic>2: <ext-link xmlns:xlink="http://www.w3.org/1999/xlink" xlink:href="PV828318" ext-link-type="gen" xlink:type="simple">PV828318</ext-link>); <named-content xmlns:xlink="http://www.w3.org/1999/xlink" content-type="dwc:institutional_code" xlink:title="Strain Collection of Sichuan Agricultural University" xlink:href="http://grbio.org/institution/sichuan-agricultural-university" xlink:type="simple">SICAUCC</named-content> 25-0154 (<abbrev xmlns:xlink="http://www.w3.org/1999/xlink" xlink:title="Internal Transcribed Spacer" id="ABBRID0EEDBI" xlink:type="simple">ITS</abbrev>: <ext-link xmlns:xlink="http://www.w3.org/1999/xlink" xlink:href="PV789474" ext-link-type="gen" xlink:type="simple">PV789474</ext-link>; <italic>tef</italic>1-α: <ext-link xmlns:xlink="http://www.w3.org/1999/xlink" xlink:href="PV828327" ext-link-type="gen" xlink:type="simple">PV828327</ext-link>; <italic>rpb</italic>2: <ext-link xmlns:xlink="http://www.w3.org/1999/xlink" xlink:href="PV828319" ext-link-type="gen" xlink:type="simple">PV828319</ext-link>).</p></tp:treatment-sec><tp:treatment-sec sec-type="description" id="SECID0E2DBI"><title>Culture characters.</title><p>Three media were tested for fungal growth: potato dextrose agar (<abbrev xmlns:xlink="http://www.w3.org/1999/xlink" xlink:title="Potato Dextrose Agar" id="ABBRID0EBEBI" xlink:type="simple">PDA</abbrev>), oatmeal agar (<abbrev xmlns:xlink="http://www.w3.org/1999/xlink" xlink:title="oatmeal agar" id="ABBRID0EFEBI" xlink:type="simple">SNA</abbrev>), and malt extract agar (<abbrev xmlns:xlink="http://www.w3.org/1999/xlink" xlink:title="malt extract agar" id="ABBRID0EJEBI" xlink:type="simple">MEA</abbrev>), all incubated at the optimal temperature of 25 °C. On <abbrev xmlns:xlink="http://www.w3.org/1999/xlink" xlink:title="Potato Dextrose Agar" id="ABBRID0ENEBI" xlink:type="simple">PDA</abbrev>, the mycelium fully covered a 60 mm Petri dish within 9–10 days, forming a circular, dense colony with a regular margin and sparse surface hyphae arranged radially. By day 15, small white velvety masses appeared, later browning and producing conidia; no odor or pigment was detected. On <abbrev xmlns:xlink="http://www.w3.org/1999/xlink" xlink:title="oatmeal agar" id="ABBRID0EREBI" xlink:type="simple">SNA</abbrev>, growth was slower, requiring 15 days to cover the dish. The colony remained white with sparse aerial hyphae and no zonation, though the inoculation site gradually greened, conidia and pigments were absent. On <abbrev xmlns:xlink="http://www.w3.org/1999/xlink" xlink:title="malt extract agar" id="ABBRID0EVEBI" xlink:type="simple">MEA</abbrev>, rapid growth covered the dish in 8 days, yielding a rough-edged colony with abundant aerial hyphae that thickened at distal/lateral margins. Sporulation initiated after 10 days, forming fan-shaped patterns, no odor or pigment was observed.</p></tp:treatment-sec><tp:treatment-sec sec-type="notes" id="SECID0EZEBI"><title>Notes.</title><p>Phylogenetically, <italic><tp:taxon-name><tp:taxon-name-part taxon-name-part-type="genus" reg="Trichoderma">Trichoderma</tp:taxon-name-part> <tp:taxon-name-part taxon-name-part-type="species" reg="yaanensis">yaanensis</tp:taxon-name-part></tp:taxon-name></italic> strain <named-content xmlns:xlink="http://www.w3.org/1999/xlink" content-type="dwc:institutional_code" xlink:title="Herbarium of Sichuan Agricultural University" xlink:href="http://grbio.org/institution/sichuan-agricultural-university" xlink:type="simple">SICAU</named-content> 25-0181 and strain <named-content xmlns:xlink="http://www.w3.org/1999/xlink" content-type="dwc:institutional_code" xlink:title="Herbarium of Sichuan Agricultural University" xlink:href="http://grbio.org/institution/sichuan-agricultural-university" xlink:type="simple">SICAU</named-content> 25-0182 formed a distinct clade and is related to <italic><tp:taxon-name><tp:taxon-name-part taxon-name-part-type="genus" reg="Trichoderma">T.</tp:taxon-name-part> <tp:taxon-name-part taxon-name-part-type="species" reg="merleae">merleae</tp:taxon-name-part></tp:taxon-name></italic> (MST FP3586) in the Koningii clade, but the similarities of <italic>rpb</italic>2 and <italic>tef</italic>1-α between these two species were only 97.9% and 99.5%, respectively. <italic><tp:taxon-name><tp:taxon-name-part taxon-name-part-type="genus" reg="Trichoderma">Trichoderma</tp:taxon-name-part> <tp:taxon-name-part taxon-name-part-type="species" reg="yaanensis">yaanensis</tp:taxon-name-part></tp:taxon-name></italic> is classified within the Koningii clade and is phylogenetically closely related to <italic><tp:taxon-name><tp:taxon-name-part taxon-name-part-type="genus" reg="Trichoderma">T.</tp:taxon-name-part> <tp:taxon-name-part taxon-name-part-type="species" reg="merleae">merleae</tp:taxon-name-part></tp:taxon-name></italic>. Currently, there is no available morphological description for <italic><tp:taxon-name><tp:taxon-name-part taxon-name-part-type="genus" reg="Trichoderma">T.</tp:taxon-name-part> <tp:taxon-name-part taxon-name-part-type="species" reg="merleae">merleae</tp:taxon-name-part></tp:taxon-name></italic>, only molecular data have been documented, thereby rendering morphological comparisons infeasible. Phylogenetic analysis reveals that the new taxon, <italic><tp:taxon-name><tp:taxon-name-part taxon-name-part-type="genus" reg="Trichoderma">Trichoderma</tp:taxon-name-part> <tp:taxon-name-part taxon-name-part-type="species" reg="yaanensis">yaanensis</tp:taxon-name-part></tp:taxon-name></italic> (<named-content xmlns:xlink="http://www.w3.org/1999/xlink" content-type="dwc:institutional_code" xlink:title="Herbarium of Sichuan Agricultural University" xlink:href="http://grbio.org/institution/sichuan-agricultural-university" xlink:type="simple">SICAU</named-content> 25-0181), is closely related to <italic><tp:taxon-name><tp:taxon-name-part taxon-name-part-type="genus" reg="Trichoderma">T.</tp:taxon-name-part> <tp:taxon-name-part taxon-name-part-type="species" reg="merleae">merleae</tp:taxon-name-part></tp:taxon-name></italic> (MST FP3586), with strong statistical support (Fig. <xref ref-type="fig" rid="F1">1</xref>). However, our strain differs from <italic><tp:taxon-name><tp:taxon-name-part taxon-name-part-type="genus" reg="Trichoderma">T.</tp:taxon-name-part> <tp:taxon-name-part taxon-name-part-type="species" reg="merleae">merleae</tp:taxon-name-part></tp:taxon-name></italic> in the <abbrev xmlns:xlink="http://www.w3.org/1999/xlink" xlink:title="Internal Transcribed Spacer" id="ABBRID0ELIBI" xlink:type="simple">ITS</abbrev> region amounting to 11.7% (67/572, 32 gap), 2.1% (17/807, 0 gap) differences in <italic>rpb</italic>2, 0.5% (5/921, 0 gap) differences in <italic>tef</italic>1-α. Pairwise nucleotide comparisons further support the distinction of <italic><tp:taxon-name><tp:taxon-name-part taxon-name-part-type="genus" reg="Trichoderma">T.</tp:taxon-name-part> <tp:taxon-name-part taxon-name-part-type="species" reg="yaanensis">yaanensis</tp:taxon-name-part></tp:taxon-name></italic>. The <abbrev xmlns:xlink="http://www.w3.org/1999/xlink" xlink:title="pairwise homoplasy index" id="ABBRID0E5IBI" xlink:type="simple">PHI</abbrev> test revealed no significant recombination event between our strain and the closely related taxa (Φw = 1.00) (Fig. <xref ref-type="fig" rid="F2">2</xref>). Therefore, based on the phylogenetic differences, <italic><tp:taxon-name><tp:taxon-name-part taxon-name-part-type="genus" reg="Trichoderma">T.</tp:taxon-name-part> <tp:taxon-name-part taxon-name-part-type="species" reg="yaanensis">yaanensis</tp:taxon-name-part></tp:taxon-name></italic> is introduced as a new species within <italic><tp:taxon-name><tp:taxon-name-part taxon-name-part-type="genus" reg="Trichoderma">Trichoderma</tp:taxon-name-part></tp:taxon-name></italic>.</p></tp:treatment-sec><tp:treatment-sec><!--Section generated to contain objects referenced in tp:taxon-treatment.--><fig id="F1" position="float" orientation="portrait"><object-id xmlns:xlink="http://www.w3.org/1999/xlink" content-type="doi" xlink:type="simple">10.3897/mycokeys.124.163233.figure1</object-id><object-id xmlns:xlink="http://www.w3.org/1999/xlink" content-type="zenodo_dep_id" xlink:type="simple">17530436</object-id><object-id xmlns:xlink="http://www.w3.org/1999/xlink" content-type="arpha" xlink:type="simple">6CDC4D46-F3B7-584A-8A33-5B7A9444D478</object-id><label>Figure 1.</label><caption><p>Phylogram generated from maximum likelihood analysis based on combined <abbrev xmlns:xlink="http://www.w3.org/1999/xlink" xlink:title="Internal Transcribed Spacer" id="ABBRID0EPMBG" xlink:type="simple">ITS</abbrev>, <italic>tef</italic>1-α and <italic>rpb</italic>2 sequence data of <italic><tp:taxon-name><tp:taxon-name-part taxon-name-part-type="genus" reg="Trichoderma">Trichoderma</tp:taxon-name-part></tp:taxon-name></italic> (<tp:taxon-name><tp:taxon-name-part taxon-name-part-type="genus" reg="Trichoderma"/><tp:taxon-name-part taxon-name-part-type="species" reg="koningii">koningii</tp:taxon-name-part></tp:taxon-name> species complex) taxa. The species determined in this study are indicated in bold red. Bootstrap values (BS) from maximum likelihood (MLBS, left) higher than 70 BS and Bayesian posterior probabilities (BYPP, right) greater than 0.90 are given at the nodes. Hyphens (-) represent support values less than 70 MLBS/0.90 BYPP. The ex-type strains are in T.</p></caption><graphic xmlns:xlink="http://www.w3.org/1999/xlink" xlink:href="mycokeys-124-227-g001.jpg" position="float" orientation="portrait" xlink:type="simple" id="oo_1456584.jpg"><uri content-type="original_file" xlink:type="simple">https://binary.pensoft.net/fig/1456584</uri></graphic></fig><fig id="F2" position="float" orientation="portrait"><object-id xmlns:xlink="http://www.w3.org/1999/xlink" content-type="doi" xlink:type="simple">10.3897/mycokeys.124.163233.figure2</object-id><object-id xmlns:xlink="http://www.w3.org/1999/xlink" content-type="zenodo_dep_id" xlink:type="simple">17530438</object-id><object-id xmlns:xlink="http://www.w3.org/1999/xlink" content-type="arpha" xlink:type="simple">8C65BC48-860A-5CA0-9390-4EA0DB42778A</object-id><label>Figure 2.</label><caption><p>The <abbrev xmlns:xlink="http://www.w3.org/1999/xlink" xlink:title="pairwise homoplasy index" id="ABBRID0EX1BG" xlink:type="simple">PHI</abbrev> test results for <italic><tp:taxon-name><tp:taxon-name-part taxon-name-part-type="genus" reg="Trichoderma">Trichoderma</tp:taxon-name-part> <tp:taxon-name-part taxon-name-part-type="species" reg="bashania">bashania</tp:taxon-name-part></tp:taxon-name></italic>, <italic><tp:taxon-name><tp:taxon-name-part taxon-name-part-type="genus" reg="Trichoderma">T.</tp:taxon-name-part> <tp:taxon-name-part taxon-name-part-type="species" reg="fargesia">fargesia</tp:taxon-name-part></tp:taxon-name></italic>, <italic><tp:taxon-name><tp:taxon-name-part taxon-name-part-type="genus" reg="Trichoderma">T.</tp:taxon-name-part> <tp:taxon-name-part taxon-name-part-type="species" reg="mianyangensis">mianyangensis</tp:taxon-name-part></tp:taxon-name></italic>, <italic><tp:taxon-name><tp:taxon-name-part taxon-name-part-type="genus" reg="Trichoderma">T.</tp:taxon-name-part> <tp:taxon-name-part taxon-name-part-type="species" reg="yaanensis">yaanensis</tp:taxon-name-part></tp:taxon-name></italic>, and closely related species were obtained using both LogDet transformation and splits decomposition methods. The <abbrev xmlns:xlink="http://www.w3.org/1999/xlink" xlink:title="pairwise homoplasy index" id="ABBRID0EH3BG" xlink:type="simple">PHI</abbrev> test did not find any statistically significant recombination (Φw = 1) in the data set. The new strains are represented in red and bold. <sup>“T”</sup> represents the type strain.</p></caption><graphic xmlns:xlink="http://www.w3.org/1999/xlink" xlink:href="mycokeys-124-227-g002.jpg" position="float" orientation="portrait" xlink:type="simple" id="oo_1456585.jpg"><uri content-type="original_file" xlink:type="simple">https://binary.pensoft.net/fig/1456585</uri></graphic></fig></tp:treatment-sec></tp:taxon-treatment>
